# Supplementary material for: Diversity and evolution of a phase-variable multi-locus antigen in Neisseria gonorrhoeae
Source: PLoS Pathog. 2026 May 11;22(5):e1013962. doi: 10.1371/journal.ppat.1013962 (PMC13183285; doi:10.1371/journal.ppat.1013962)
Supplement: S1 Table — (XLSX) [file ppat.1013962.s024.xlsx]

## Sheet: Sheet1
Table S1: Publicly available complete genomes
wgs_id	biosample_accession	biosample_collection_date	continent	country	region	assembly_accession	bioproject_accession	release_date	short_read_sequencer	long_read_sequencer	other_sequencer	assembly_method	notes	source	reference	PMID
10231	SAMN28869504	2017	Europe	Russia		GCF_025169565.2	PRJNA768989	2022-10-13	Illumina MiniSeq	Oxford Nanopore MinION R9 and R10		Unicycler v. 0.4.8		public	Shaskolskiy2022	36555284
10239	SAMN28833726	2017	Europe	Russia		GCF_025790205.1	PRJNA768989	2022-10-21	Illumina MiniSeq	Oxford Nanopore MiniION R9 and R10		Unicycler v. 0.4.8		public	Shaskolskiy2022	36555284
10268	SAMN28858863	2017	Europe	Russia		GCF_025170685.2	PRJNA768989	2022-09-13	Illumina MiniSeq	Oxford Nanopore MinION R9 and R10		Unicycler v. 0.4.8		public	Shaskolskiy2022	36555284
10272	SAMN28858852	2017	Europe	Russia	Kaluga	GCF_025169515.2	PRJNA768989	2022-10-06	Illumina MiniSeq	Oxford Nanopore MinION R9 and R10		Unicycler v. 0.4.8		public	Shaskolskiy2022	36555284
10296	SAMN28871644	2017	Europe	Russia		GCF_025171275.1	PRJNA768989	2022-09-13	Illumina MiniSeq	Oxford Nanopore MinION R9 and R10		Unicycler v. 0.4.8		public	Shaskolskiy2022	36555284
10328	SAMN28835919	2017	Europe	Russia	Cheboksary	GCF_025170325.2	PRJNA768989	2022-09-13	Illumina MiniSeq	Oxford Nanopore MinION R9 and R10		Unicycler v. 0.4.8		public	Shaskolskiy2022	36555284
10500	SAMN22599447	2018	Europe	Russia	Astrakhan	GCF_020882925.2	PRJNA768989	2022-10-05	Illumina MiniSeq	Oxford Nanopore MinION R9 and R10		Unicycler v. 0.4.8		public	Shaskolskiy2022	36555284
10524	SAMN22599711	2018	Europe	Russia	Arkhangelsk	GCF_020904995.2	PRJNA768989	2022-10-05	Illumina MiniSeq	Oxford Nanopore MinION R9 and R10		Unicycler v. 0.4.8		public	Shaskolskiy2022	36555284
10529	SAMN28869590	2018	Europe	Russia		GCF_025169685.2	PRJNA768989	2022-10-05	Illumina MiniSeq	Oxford Nanopore MinION R9 and R10		Unicycler v. 0.4.8		public	Shaskolskiy2022	36555284
10531	SAMN31014989	2018	Europe	Russia	Arkhangelsk	GCF_025642435.1	PRJNA768989	2022-10-11	Illumina MiniSeq	Oxford Nanopore MinION R9 and R10		Unicycler v. 0.4.8	note that 2 isolates were resequenced to test for the effect of cell culturing on the sequence and they did not observe differences in synteny	public	Shaskolskiy2022	36555284
10536	SAMN28859049	2018	Europe	Russia		GCF_025170705.2	PRJNA768989	2022-09-13	Illumina MiniSeq	Oxford Nanopore MinION R9 and R10		Unicycler v. 0.4.8		public	Shaskolskiy2022	36555284
10537	SAMN28869552	2018	Europe	Russia		GCF_025170725.2	PRJNA768989	2022-09-13	Illumina MiniSeq	Oxford Nanopore MinION R9 and R10		Unicycler v. 0.4.8		public	Shaskolskiy2022	36555284
10538	SAMN28859076	2018	Europe	Russia		GCF_025562675.2	PRJNA768989	2022-10-04	Illumina MiniSeq	Oxford Nanopore MinION R9 and R10		Unicycler v. 0.4.8		public	Shaskolskiy2022	36555284
10562	SAMN31015000	2018	Europe	Russia	Kaluga	GCF_025642455.1	PRJNA768989	2022-10-11	Illumina MiniSeq	Oxford Nanopore MinION R9 and R10		Unicycler v. 0.4.8	note that 2 isolates were resequenced to test for the effect of cell culturing on the sequence and they did not observe differences in synteny	public	Shaskolskiy2022	36555284
10574	SAMN22600672	2018	Europe	Russia	Kaluga	GCF_021193625.2	PRJNA768989	2022-10-05	Illumina MiniSeq	Oxford Nanopore MinION R9 and R10		Unicycler v. 0.4.8		public	Shaskolskiy2022	36555284
10588	SAMN28830140	2018	Europe	Russia		GCF_025790185.1	PRJNA768989	2022-10-21	Illumina MiniSeq	Oxford Nanopore MiniION R9 and R10		Unicycler v. 0.4.8		public	Shaskolskiy2022	36555284
10610	SAMN22599455	2018	Europe	Russia	Stavropol	GCF_020904955.2	PRJNA768989	2022-10-05	Illumina MiniSeq	Oxford Nanopore MinION R9 and R10		Unicycler v. 0.4.8		public	Shaskolskiy2022	36555284
10638	SAMN22600315	2018	Europe	Russia	Cheboksary	GCF_020904985.2	PRJNA768989	2022-10-05	Illumina MiniSeq	Oxford Nanopore MinION R9 and R10		Unicycler v. 0.4.8		public	Shaskolskiy2022	36555284
10702	SAMN22600584	2019	Europe	Russia	Astrakhan	GCF_020906835.2	PRJNA768989	2022-10-05	Illumina MiniSeq	Oxford Nanopore MinION R9 and R10		Unicycler v. 0.4.8		public	Shaskolskiy2022	36555284
10708	SAMN31014987	2019	Europe	Russia		GCF_025642415.1	PRJNA768989	2022-10-11	Illumina MiniSeq	Oxford Nanopore MinION R9 and R10		Unicycler v. 0.4.8		public	Shaskolskiy2022	36555284
10723	SAMN28858607	2019	Europe	Russia	Arkhangelsk	GCF_025641865.1	PRJNA768989	2022-10-10	Illumina MiniSeq	Oxford Nanopore MinION R9 and R10		Unicycler v. 0.4.8		public	Shaskolskiy2022	36555284
10727	SAMN22600590	2019	Europe	Russia	Arkhangelsk	GCF_020905095.2	PRJNA768989	2022-10-05	Illumina MiniSeq	Oxford Nanopore MinION R9 and R10		Unicycler v. 0.4.8		public	Shaskolskiy2022	36555284
10736	SAMN31014981	2019	Europe	Russia		GCF_025642395.1	PRJNA768989	2022-10-11	Illumina MiniSeq	Oxford Nanopore MinION R9 and R10		Unicycler v. 0.4.8		public	Shaskolskiy2022	36555284
10743	SAMN31014963	2019	Europe	Russia		GCF_025642375.1	PRJNA768989	2022-10-11	Illumina MiniSeq	Oxford Nanopore MinION R9 and R10		Unicycler v. 0.4.8		public	Shaskolskiy2022	36555284
10744	SAMN31014135	2019	Europe	Russia		GCF_025642335.1	PRJNA768989	2022-10-11	Illumina MiniSeq	Oxford Nanopore MinION R9 and R10		Unicycler v. 0.4.8		public	Shaskolskiy2022	36555284
10771	SAMN28869592	2019	Europe	Russia	Omsk	GCF_025171075.1	PRJNA768989	2022-09-13	Illumina MiniSeq	Oxford Nanopore MinION R9 and R10		Unicycler v. 0.4.8		public	Shaskolskiy2022	36555284
10791	SAMN22600892	2019	Europe	Russia	Cheboksary	GCF_020906775.2	PRJNA768989	2022-10-05	Illumina MiniSeq	Oxford Nanopore MinION R9 and R10		Unicycler v. 0.4.8		public	Shaskolskiy2022	36555284
10792	SAMN28836998	2019	Europe	Russia	Cheboksary	GCF_025170505.2	PRJNA768989	2022-09-13	Illumina MiniSeq	Oxford Nanopore MinION R9 and R10		Unicycler v. 0.4.8		public	Shaskolskiy2022	36555284
10794	SAMN22600605	2019	Europe	Russia	Cheboksary	GCF_020906765.2	PRJNA768989	2022-10-05	Illumina MiniSeq	Oxford Nanopore MinION R9 and R10		Unicycler v. 0.4.8		public	Shaskolskiy2022	36555284
10795	SAMN22600608	2019	Europe	Russia	Cheboksary	GCF_020905105.2	PRJNA768989	2022-10-05	Illumina MiniSeq	Oxford Nanopore MinION R9 and R10		Unicycler v. 0.4.8		public	Shaskolskiy2022	36555284
1081168	SAMN31165854	2014	Europe	Italy		GCF_025790925.1	PRJNA887340	2022-10-22	Illumina	Oxford Nanopore		Unicycler v. 0.4.8		public
10814	SAMN28834904	2019	Europe	Russia		GCF_025169475.1	PRJNA768989	2022-09-13	Illumina MiniSeq	Oxford Nanopore MinION R9 and R10		Unicycler v. 0.4.8		public	Shaskolskiy2022	36555284
10819	SAMN31014148	2019	Europe	Russia		GCF_025642355.1	PRJNA768989	2022-10-11	Illumina MiniSeq	Oxford Nanopore MinION R9 and R10		Unicycler v. 0.4.8		public	Shaskolskiy2022	36555284
1123850	SAMN31165853	2014	Asia	Taiwan		GCF_025790945.1	PRJNA887340	2022-10-22	Illumina	Oxford Nanopore		Unicycler v. 0.4.8		public
1130991	SAMN31165852	2014	Europe	Belgium		GCF_025790965.1	PRJNA887340	2022-10-22	Illumina	Oxford Nanopore		Unicycler v. 0.4.8		public
1145734	SAMN31165850	2014	South America	Chile		GCF_025791005.1	PRJNA887340	2022-10-22	Illumina	Oxford Nanopore		Unicycler v. 0.4.8		public
20181204	SAMN17393045	2018	Oceania	Australia		GCF_016775785.1	PRJNA693638	2021-02-01	Illumina NextSeq	Oxford Nanopore GridION		Unicycler v. v0.4.9b		public
9035	SAMN28859053	2015	Europe	Russia		GCF_025562635.2	PRJNA768989	2022-10-04	Illumina MiniSeq	Oxford Nanopore MinION R9 and R10		Unicycler v. 0.4.8		public	Shaskolskiy2022	36555284
9071	SAMN28871636	2015	Europe	Russia		GCF_025169825.2	PRJNA768989	2022-10-06	Illumina MiniSeq	Oxford Nanopore MinION R9 and R10		Unicycler v. 0.4.8		public	Shaskolskiy2022	36555284
9112	SAMN28869553	2015	Europe	Russia		GCF_025169605.2	PRJNA768989	2022-10-13	Illumina MiniSeq	Oxford Nanopore MinION R9 and R10		Unicycler v. 0.4.8		public	Shaskolskiy2022	36555284
9126	SAMN28871698	2015	Europe	Russia	Penza	GCF_025171295.2	PRJNA768989	2022-09-13	Illumina MiniSeq	Oxford Nanopore MinION R9 and R10		Unicycler v. 0.4.8		public	Shaskolskiy2022	36555284
9343	SAMN28871700	2016	Europe	Russia		GCF_025171315.2	PRJNA768989	2022-09-13	Illumina MiniSeq	Oxford Nanopore MinION R9 and R10		Unicycler v. 0.4.8		public	Shaskolskiy2022	36555284
9399	SAMN28859080	2016	Europe	Russia	Omsk	GCF_025169495.2	PRJNA768989	2022-10-05	Illumina MiniSeq	Oxford Nanopore MinION R9 and R10		Unicycler v. 0.4.8		public	Shaskolskiy2022	36555284
9431	SAMN31014998	2016	Europe	Russia		GCF_025642475.1	PRJNA768989	2022-10-11	Illumina MiniSeq	Oxford Nanopore MinION R9 and R10		Unicycler v. 0.4.8		public	Shaskolskiy2022	36555284
9460	SAMN28835168	2016	Europe	Russia		GCF_025169585.1	PRJNA768989	2022-09-13	Illumina MiniSeq	Oxford Nanopore MinION R9 and R10		Unicycler v. 0.4.8		public	Shaskolskiy2022	36555284
9464	SAMN28871631	2016	Europe	Russia		GCF_025169745.2	PRJNA768989	2022-10-05	Illumina MiniSeq	Oxford Nanopore MinION R9 and R10		Unicycler v. 0.4.8		public	Shaskolskiy2022	36555284
AT159	SAMN28560617	2022-04	Europe	Austria		GCF_023822665.1	PRJNA839941	2022-06-21	Illumina NextSeq	Oxford Nanopore MinION		Unicycler v. 0.4.7		public	Golparian2022	36005764
ATCC49226	SAMN28870224	2020	Europe	Russia		GCF_025171215.2	PRJNA768989	2022-09-13	Illumina MiniSeq	Oxford Nanopore MinION R9 and R10		Unicycler v. 0.4.8		public	Shaskolskiy2022	36555284
AUSMDU00010541	SAMN10920452	2017	Oceania	Australia		GCF_009650075.1	PRJNA556438	2019-11-12	Illumina NextSeq	PacBio RSII		Unicycler v. 0.4.6		public	Baines2020	33180013
BJ16148	SAMN14433815	2016-07	Asia	China	Beijing	GCF_014700555.1	PRJNA614605	2020-09-22	Illumina HiSeq	PacBio RSII		Falcon v. 0.3	First FC428 clone in China	public	Chen2019,Chen2020	30900979
CT213	SAMN14131123	2010-01-15	Asia	Thailand	Bangkok	GCF_019380275.1	PRJNA607374	2021-07-28	Illumina NovaSeq	Oxford Nanopore MinION		Unicycler v. 0.4.4		public	Nokchan2021	34913715
CT530	SAMN13812694	2015-12-19	Asia	Thailand	Bangkok	GCF_023611785.1	PRJNA600334	2022-05-31	Illumina NovaSeq	Oxford Nanopore MinION R9.4		Unicycler v. 0.4.4		public	Nokchan2022	35905043
CT532	SAMN13812695	2015-12-22	Asia	Thailand	Bangkok	GCF_023611765.1	PRJNA600334	2022-05-31	Illumina NovaSeq	Oxford Nanopore MinION R9.4		Unicycler v. 0.4.4		public	Nokchan2022	35905043
CT602	SAMN13812696	2017-07-04	Asia	Thailand	Bangkok	GCF_023611705.1	PRJNA600334	2022-05-31	Illumina NovaSeq	Oxford Nanopore MinION R9.4		Unicycler v. 0.4.4		public	Nokchan2022	35905043
FDAARGOS_204	SAMN04875541		North America	USA	Wisconsin	GCF_002073535.2	PRJNA231221	2017-03-29	Illumina HiSeq	PacBio RSII		HGAP v. 3.0		public	Sichtig2019	31346170
FDAARGOS_205	SAMN04875542		North America	USA	Virginia	GCF_002073615.2	PRJNA231221	2017-03-29	Illumina HiSeq	PacBio RSII		HGAP v. 3.0		public	Sichtig2019	31346170
FDAARGOS_207	SAMN04875544	1983	North America	USA	North Carolina	GCF_002073655.2	PRJNA231221	2017-03-29	Illumina HiSeq	PacBio RSII		HGAP v. 3.0		public	Sichtig2019	31346170
FQ01	SAMN10395998	2014-01-01	North America	USA	Los Angeles	GCF_003855435.1	PRJNA504608	2018-12-02	Illumina MiSeq	Oxford Nanopore MinION		Unicycler v. 0.4.7, Pilon v. 1.22		public	White2019	30834380
FQ02	SAMN10395999	2014-01-01	North America	USA	Los Angeles	GCF_003855375.1	PRJNA504608	2018-12-02	Illumina MiSeq	Oxford Nanopore MinION		Unicycler v. 0.4.7, Pilon v. 1.22		public	White2019	30834380
FQ04	SAMN10396000	2014-01-01	North America	USA	Los Angeles	GCF_003855235.1	PRJNA504608	2018-12-02	Illumina MiSeq	Oxford Nanopore MinION		Unicycler v. 0.4.7, Pilon v. 1.22		public	White2019	30834380
FQ20	SAMN10396003	2014-01-01	North America	USA	Los Angeles	GCF_003855355.1	PRJNA504608	2018-12-02	Illumina MiSeq	Oxford Nanopore MinION		Unicycler v. 0.4.7, Pilon v. 1.22		public	White2019	30834380
FQ35	SAMN10395917	2014-01-01	North America	USA	Los Angeles	GCF_003855295.1	PRJNA504608	2018-12-02	Illumina MiSeq	Oxford Nanopore MinION		Unicycler v. 0.4.7, Pilon v. 1.22		public	White2019	30834380
FQ36	SAMN10395916	2014-01-01	North America	USA	Los Angeles	GCF_003855195.1	PRJNA504608	2018-12-02	Illumina MiSeq	Oxford Nanopore MinION		Unicycler v. 0.4.7, Pilon v. 1.22		public	White2019	30834380
FQ48	SAMN10395915	2012-01-01	North America	USA	Los Angeles	GCF_003855215.1	PRJNA504608	2018-12-02	Illumina MiSeq	Oxford Nanopore MinION		Unicycler v. 0.4.7, Pilon v. 1.22		public	White2019	30834380
FQ82	SAMN10395914	2013-01-01	North America	USA	Los Angeles	GCF_003855415.1	PRJNA504608	2018-12-02	Illumina MiSeq	Oxford Nanopore MinION		Unicycler v. 0.4.7, Pilon v. 1.22		public	White2019	30834380
FQ84	SAMN10395918	2013-01-01	North America	USA	Los Angeles	GCF_003855175.1	PRJNA504608	2018-12-02	Illumina MiSeq	Oxford Nanopore MinION		Unicycler v. 0.4.7, Pilon v. 1.22		public	White2019	30834380
H035	SAMN31203372	2000	Asia	Japan		GCF_025758415.1	PRJNA887939	2022-10-19	Illumina NextSeq	Oxford Nanopore MinION R10.4		Unicycler v. 0.4.7		public	Golparian2023	36853044
NG196	SAMN12676038	2009-05-07	Asia	Thailand	Bangkok	GCF_011058675.1	PRJNA563548	2020-03-03	Illumina HiSeq	Oxford Nanopore MinION R9.4.1		Unicycler v. 0.4.4		public	Cherdtrakulkiat2020	32381609
NG250	SAMN13151449	2010-07-20	Asia	Thailand	Bangkok	GCF_018798905.1	PRJNA609415	2021-06-09	Illumina HiSeq	Oxford Nanopore MinION R9.4.1		Unicycler v. 0.4.4		public	Cherdtrakulkiat2021	34647806
NG251	SAMN12676039	2010-07-30	Asia	Thailand	Bangkok	GCF_011058655.1	PRJNA563548	2020-03-03	Illumina HiSeq	Oxford Nanopore MinION R9.4.1		Unicycler v. 0.4.4		public	Cherdtrakulkiat2020	32381609
NG290	SAMN12676040	2011-06-18	Asia	Thailand	Bangkok	GCF_011058635.1	PRJNA563548	2020-03-03	Illumina HiSeq	Oxford Nanopore MinION R9.4.1		Unicycler v. 0.4.4		public	Cherdtrakulkiat2020	32381609
RIVM0610	SAMN06251593	2008	Europe	Netherlands	Bilthoven	GCF_003571445.1	PRJNA362986	2017-08-02	Illumina	PacBio		CLC Genomics Workbench v. 9.5.3		public
RIVM0640	SAMN06251594	2008	Europe	Netherlands	Bilthoven	GCF_003571465.1	PRJNA362986	2017-08-02	Illumina	PacBio		CLC Genomics Workbench v. 9.5.3		public
SE690	SAMN32765978	2022	Europe	Sweden		GCF_028483175.2	PRJNA924675	2023-02-06	Illumina MiSeq	Oxford Nanopore MinION		Unicycler v. 0.5.0		public	Golparian2023	36892469
SRRSH203	SAMN14116987	2019-07-24	Asia	China	Hangzhou	GCF_016802445.1	PRJNA606927	2021-02-02	Illumina	Oxford Nanopore				public	Yan2021	33406237
SRRSH204	SAMN14116988	2019-07-25	Asia	China	Hangzhou	GCF_016802425.1	PRJNA606927	2021-02-02	Illumina	Oxford Nanopore				public	Yan2021	33406237
SRRSH205	SAMN14116989	2019-08-19	Asia	China	Hangzhou	GCF_016802405.1	PRJNA606927	2021-02-02	Illumina	Oxford Nanopore				public	Yan2021	33406237
SRRSH207	SAMN14116990	2019-08-20	Asia	China	Hangzhou	GCF_016802385.1	PRJNA606927	2021-02-02	Illumina	Oxford Nanopore				public	Yan2021	33406237
SRRSH214	SAMN14116991	2019-05-14	Asia	China	Hangzhou	GCF_016802355.1	PRJNA606927	2021-02-02	Illumina	Oxford Nanopore				public	Yan2021	33406237
SRRSH229	SAMN14116992	2019-07-22	Asia	China	Hangzhou	GCF_016802335.1	PRJNA606927	2021-02-02	Illumina	Oxford Nanopore				public	Yan2021	33406237
SRRSH240	SAMN14117309	2019-10-04	Asia	China	Hangzhou	GCF_016802315.1	PRJNA606927	2021-02-02	Illumina	Oxford Nanopore			Schaalia turicensis was also isolated from this patient	public	Yan2021	33406237
SS3160	SAMD00179626	2017	Asia	Japan	Tokyo	GCF_008065015.2	PRJDB8572	2019-07-31	Illumina MiSeq	Oxford Nanopore MinION R9.4		Unicycler v. 0.4.8		public	Miyake2020	32972945
TFG-A2	SAMN10035124	2011-07	Oceania	Australia	New South Wales	GCF_004332535.2	PRJNA451379	2019-03-08	Illumina NextSeq	PacBio RSII		HGAP v. 3.0, Pilon	TFG-A2 was a post-treatment isolate from a treatment failure associated with ceftriaxone monotherapy (Case 2)	public	Buckley2019	31481151
TFG-B2	SAMN10031335	2011-03	Oceania	Australia	New South Wales	GCF_004332555.2	PRJNA451380	2019-03-08	Illumina NextSeq	PacBio RSII		HGAP v. 3.0, Pilon	TFG-B2 was a post-treatment isolate from a treatment failure associated with ceftriaxone monotherapy (Case 1)	public	Buckley2019	31481151
TUM15748	SAMD00220608	2013-05-27	Asia	Japan		GCF_013030095.1	PRJDB9563	2020-05-01	Illumina MiSeq	Oxford Nanopore MinION R9.4		Unicycler v.0.4.8-beta, pilon v1.22		public	Hanao2021	33930160
TUM16691	SAMD00220610					GCF_013030135.1	PRJDB9563	2020-05-01	Illumina MiSeq	Oxford Nanopore MinION R9.4		Unicycler v.0.4.8-beta, pilon v1.22	no metadata in paper, potentially collected and sequenced in another study (NG9807, but the reference that is not cited, PMID 21576437, does not state the source of this strain)	public	Hanao2021	33930160
2022NG-0076	SAMN33482240	2022	North America	USA		GCF_029378435.1	PRJNA812922	2023-03-24	Illumina MiSeq	Oxford Nanopore		Trycycler v. v0.5.3		public
2022NG-0032	SAMN33482239	2020	North America	USA		GCF_029378455.1	PRJNA812922	2023-03-24	Illumina MiSeq	Oxford Nanopore		Trycycler v. v0.5.3		public
TH2288	SAMN38152951	2023	Asia	Thailand		GCF_033798605.1	PRJNA1036832	2023-11-18	Illumina	Oxford Nanopore		Unicycler v. 0.4.7		public	Sangprasert2024	38299807
TH1713	SAMN38152950	2023	Asia	Thailand		GCF_033798625.1	PRJNA1036832	2023-11-18	Illumina	Oxford Nanopore		Unicycler v. 0.4.7		public	Sangprasert2024	38299807
2020C08-294	SAMN36766274	2020	Asia	Taiwan		GCF_038420435.1	PRJNA1000275	2024-04-24	Illumina iSeq	Oxford Nanopore MinION		CCBGpipe v. 1		public	Wu2025	39979452
2020N08-318	SAMN36766273	2020	Asia	Taiwan		GCF_038420465.1	PRJNA1000275	2024-04-24	Illumina iSeq	Oxford Nanopore MinION		CCBGpipe v. 1		public	Wu2025	39979452
2020N07-265	SAMN36766272	2020	Asia	Taiwan		GCF_038420475.1	PRJNA1000275	2024-04-24	Illumina iSeq	Oxford Nanopore MinION		CCBGpipe v. 1		public	Wu2025	39979452
2020S05-258	SAMN36766271	2020	Asia	Taiwan		GCF_038420605.1	PRJNA1000275	2024-04-24	Illumina iSeq	Oxford Nanopore MinION		CCBGpipe v. 1		public	Wu2025	39979452
2018C07-301	SAMN36766270	2018	Asia	Taiwan		GCF_038421315.1	PRJNA1000275	2024-04-24	Illumina iSeq	Oxford Nanopore MinION		CCBGpipe v. 1		public	Wu2025	39979452
2018S05-288	SAMN36766269	2018	Asia	Taiwan		GCF_038422155.1	PRJNA1000275	2024-04-24	Illumina iSeq	Oxford Nanopore MinION		CCBGpipe v. 1		public	Wu2025	39979452
2016E02-233	SAMN36766268	2016	Asia	Taiwan		GCF_038423385.1	PRJNA1000275	2024-04-24	Illumina iSeq	Oxford Nanopore MinION		CCBGpipe v. 1		public	Wu2025	39979452
2014E02-242	SAMN36766267	2014	Asia	Taiwan		GCF_038424135.1	PRJNA1000275	2024-04-24	Illumina iSeq	Oxford Nanopore MinION		CCBGpipe v. 1		public	Wu2025	39979452
2010C02-038	SAMN36766266	2010	Asia	Taiwan		GCF_038424905.1	PRJNA1000275	2024-04-24	Illumina iSeq	Oxford Nanopore MinION		CCBGpipe v. 1		public	Wu2025	39979452
2004S05-027	SAMN36766265	2004	Asia	Taiwan		GCF_038425775.1	PRJNA1000275	2024-04-24	Illumina iSeq	Oxford Nanopore MinION		CCBGpipe v. 1		public	Wu2025	39979452
WHO_Z_2024	SAMN39556062	2013	Oceania	Australia		GCF_040366825.1	PRJNA1067895	2024-06-28	Illumina	PacBio RS		Unicycler v. 0.5.0		public	Unemo2024	38889110
WHO_Y_2024	SAMN39556061	2010	Europe	France		GCF_040367275.1	PRJNA1067895	2024-06-28	Illumina	PacBio RS		Unicycler v. 0.5.0		public	Unemo2024	38889110
WHO_X_2024	SAMN39556060	2009	Asia	Japan		GCF_040368535.1	PRJNA1067895	2024-06-28	Illumina	PacBio RS		Unicycler v. 0.5.0		public	Unemo2024	38889110
WHO_V_2024	SAMN39556059	2012	Europe	Sweden		GCF_040369685.1	PRJNA1067895	2024-06-28	Illumina	PacBio RS		Unicycler v. 0.5.0		public	Unemo2024	38889110
WHO_U_2024	SAMN39556058	2011	Europe	Sweden		GCF_040370845.1	PRJNA1067895	2024-06-28	Illumina	PacBio RS		Unicycler v. 0.5.0		public	Unemo2024	38889110
WHO_S2_2024	SAMN39556057	2020	Europe	Sweden		GCF_040371445.1	PRJNA1067895	2024-06-28	Illumina	Oxford Nanopore MinION		Unicycler v. 0.5.0		public	Unemo2024	38889110
WHO_R_2024	SAMN39556056	2015	Asia	Japan		GCF_040372445.1	PRJNA1067895	2024-06-28	Illumina	PacBio Sequel		Unicycler v. 0.5.0		public	Unemo2024	38889110
WHO_Q_2024	SAMN39556055	2018	Europe	United Kingdom		GCF_040373035.1	PRJNA1067895	2024-06-28	Illumina	PacBio Sequel		Unicycler v. 0.5.0		public	Unemo2024	38889110
WHO_P_2024	SAMN39556054		North America	USA		GCF_040373105.1	PRJNA1067895	2024-06-28	Illumina	PacBio RS		Unicycler v. 0.5.0		public	Unemo2024	38889110
WHO_O_2024	SAMN39556053	1991	North America	Canada		GCF_040373215.1	PRJNA1067895	2024-06-28	Illumina	PacBio RS		Unicycler v. 0.5.0		public	Unemo2024	38889110
WHO_M_2024	SAMN39556052	1992	Asia	Phillipines		GCF_040373345.1	PRJNA1067895	2024-06-28	Illumina	PacBio RS		Unicycler v. 0.5.0		public	Unemo2024	38889110
WHO_L_2024	SAMN39556051	1996	Asia			GCF_040374935.1	PRJNA1067895	2024-06-28	Illumina	PacBio RS		Unicycler v. 0.5.0		public	Unemo2024	38889110
WHO_K_2024	SAMN39556050	2003	Asia	Japan		GCF_040377535.1	PRJNA1067895	2024-06-28	Illumina	PacBio RS		Unicycler v. 0.5.0		public	Unemo2024	38889110
WHO_H_2024	SAMN39556049	2011	Oceania	Australia		GCF_040380425.1	PRJNA1067895	2024-06-28	Illumina	PacBio Sequel		Unicycler v. 0.5.0		public	Unemo2024	38889110
WHO_F_2024	SAMN39556048	1991	North America	Canada		GCF_040383235.1	PRJNA1067895	2024-06-28	Illumina	PacBio RS		Unicycler v. 0.5.0		public	Unemo2024	38889110
WHO_beta_2024	SAMN39556047					GCF_040385865.1	PRJNA1067895	2024-06-28	Illumina	PacBio Sequel		Unicycler v. 0.5.0		public	Unemo2024	38889110
WHO_alpha_2024	SAMN39556046					GCF_040388595.1	PRJNA1067895	2024-06-28	Illumina	PacBio Sequel		Unicycler v. 0.5.0		public	Unemo2024	38889110
WHO_W_2024	SAMN39556045	2007	Asia	Hong Kong		GCF_040391575.1	PRJNA1067895	2024-06-28	Illumina	PacBio RS		Unicycler v. 0.5.0		public	Unemo2024	38889110
WHO_T_2024	SAMN39556044					GCF_040394165.1	PRJNA1067895	2024-06-28	Illumina	PacBio Sequel		Unicycler v. 0.5.0		public	Unemo2024	38889110
WHO_S_2024	SAMN39556043					GCF_040397295.1	PRJNA1067895	2024-06-28	Illumina	PacBio Sequel		Unicycler v. 0.5.0		public	Unemo2024	38889110
WHO_N_2024	SAMN39556042	2001	Oceania	Australia		GCF_040400385.1	PRJNA1067895	2024-06-28	Illumina	PacBio RS		Unicycler v. 0.5.0		public	Unemo2024	38889110
WHO_J_2024	SAMN39556041					GCF_040403735.1	PRJNA1067895	2024-06-28	Illumina	PacBio Sequel		Unicycler v. 0.5.0		public	Unemo2024	38889110
WHO_I_2024	SAMN39556040					GCF_040404325.1	PRJNA1067895	2024-06-29	Illumina	PacBio Sequel		Unicycler v. 0.5.0		public	Unemo2024	38889110
WHO_G_2024	SAMN39556039	1997	Asia	Thailand		GCF_040404335.1	PRJNA1067895	2024-06-29	Illumina	PacBio RS		Unicycler v. 0.5.0		public	Unemo2024	38889110
WHO_E_2024	SAMN39556038					GCF_040404365.1	PRJNA1067895	2024-06-29	Illumina	PacBio Sequel		Unicycler v. 0.5.0		public	Unemo2024	38889110
WHO_D_2024	SAMN39556037					GCF_040404415.1	PRJNA1067895	2024-06-29	Illumina	PacBio Sequel		Unicycler v. 0.5.0		public	Unemo2024	38889110
WHO_C_2024	SAMN39556036					GCF_040404485.1	PRJNA1067895	2024-06-29	Illumina	PacBio Sequel		Unicycler v. 0.5.0		public	Unemo2024	38889110
WHO_B_2024	SAMN39556035					GCF_040404575.1	PRJNA1067895	2024-06-29	Illumina	PacBio Sequel		Unicycler v. 0.5.0		public	Unemo2024	38889110
WHO_A_2024	SAMN39556034					GCF_040404645.1	PRJNA1067895	2024-06-29	Illumina	PacBio Sequel		Unicycler v. 0.5.0		public	Unemo2024	38889110
NCTC8375	SAMN44604098	2007-11-23	Europe	Spain	Granada	GCF_044880535.1	PRJNA1182738	2024-11-20	Illumina MiSeq	Oxford Nanopore GridION		Flye v. 2.9.2		public
SAMEA116302675	SAMEA116302675	2024	Europe	United Kingdom		GCF_964291735.1	PRJEB73456	2024-10-30	Illumina NextSeq 2000	Oxford Nanopore GridION		Flye		public	McHugh2025	40050018
SAMEA116302676	SAMEA116302676	2024	Europe	United Kingdom		GCF_964291745.1	PRJEB73456	2024-10-30	Illumina NextSeq 2000	Oxford Nanopore GridION		Flye		public	McHugh2025	40050018
References
1	Baines SL, da Silva AG, Carter GP, Jennison A, Rathnayake I, Graham RM, et al. Complete microbial genomes for public health in Australia and the Southwest Pacific. Microb Genom. 2020;6. doi:10.1099/mgen.0.000471
2	Buckley C, Beatson SA, Limnios A, Lahra MM, Whiley DM, Forde BM. Whole-genome sequencing as an improved means of investigating Neisseria gonorrhoeae treatment failures. Sex Health. 2019;16: 500–507.
3	Chen S-C, Han Y, Yuan L-F, Zhu X-Y, Yin Y-P. Identification of internationally disseminated ceftriaxone-resistant Neisseria gonorrhoeae strain FC428, China. Emerg Infect Dis. 2019;25: 1427–1429.
4	Cherdtrakulkiat T, Wongsurawat T, Jenjaroenpun P, Sutheeworapong S, Leelawiwat W, Hickey AC, et al. Complete genome sequences of three Neisseria gonorrhoeae isolates from Thailand with multidrug resistance and multilocus sequence type 1903. Microbiol Resour Announc. 2020;9. doi:10.1128/MRA.00198-20
5	Cherdtrakulkiat T, Wongsurawat T, Jenjaroenpun P, Sutheeworapong S, Leelawiwat W, Woodring JV, et al. Complete genome sequence of Neisseria gonorrhoeae multilocus sequence type ST7363 isolated from Thailand. Microbiol Resour Announc. 2021;10: e0057321.
6	Golparian D, Vestberg N, Södersten W, Jacobsson S, Ohnishi M, Fang H, et al. Multidrug-resistant Neisseria gonorrhoeae isolate SE690: mosaic penA-60.001 gene causing ceftriaxone resistance internationally has spread to the more antimicrobial-susceptible genomic lineage, Sweden, September 2022. Euro Surveill. 2023;28. doi:10.2807/1560-7917.ES.2023.28.10.2300125
7	Golparian D, Pleininger S, Jacobsson S, Indra A, Unemo M. Complete reference genome sequence of the extensively drug-resistant strain Neisseria gonorrhoeae AT159, with ceftriaxone resistance and High-Level azithromycin resistance, using nanopore Q20+ chemistry and illumina sequencing. Microbiol Resour Announc. 2022;11: e0074422.
8	Golparian D, Jacobsson S, Ohnishi M, Unemo M. Complete reference genome sequence of the clinical Neisseria gonorrhoeae strain H035, with resistance to the novel antimicrobial zoliflodacin, identified in Japan in 2000. Microbiol Resour Announc. 2023;12: e0113022.
9	Hanao M, Aoki K, Ishii Y, Shimuta K, Ohnishi M, Tateda K. Molecular characterization of Neisseria gonorrhoeae isolates collected through a national surveillance programme in Japan, 2013: evidence of the emergence of a ceftriaxone-resistant strain from a ceftriaxone-susceptible lineage. J Antimicrob Chemother. 2021;76: 1769–1775.
10	McHugh MP, Aburajab K, Maxwell A, Anderson J, Cairns F, Cotton S, et al. Investigation of ceftriaxone-resistant Neisseria gonorrhoeae detected in Scotland, 2018-2024. Sex Transm Infect. 2025 [cited 20 Aug 2025]. doi:10.1136/sextrans-2024-056405
11	Miyake H, Mitobe M, Kubota H, Takano H, Yokoyama K, Sadamasu K. Complete Genome Sequence of Ceftriaxone-Resistant Neisseria gonorrhoeae SS3160, Isolated in Tokyo, Japan. Microbiol Resour Announc. 2020;9. doi:10.1128/MRA.00886-20
12	Nokchan N, Wongsurawat T, Jenjaroenpun P, Nitayanon P, Tribuddharat C. Whole-genome sequence analysis of high-level penicillin-resistant strains and antimicrobial susceptibility of Neisseria gonorrhoeae clinical isolates from Thailand. PLoS One. 2022;17: e0271657.
13	Nokchan N, Wongsurawat T, Jenjaroenpun P, Nitayanon P, Tribuddharat C. Complete genome sequence of schaalia turicensis strain CT001, isolated from a patient with gonococcal urethritis in Thailand. Microbiol Resour Announc. 2021;10: e0083621.
14	Sangprasert P, Golparian D, Paopang P, Girdthep N, Lawung R, Gopinath D, et al. Complete reference genomes of two ceftriaxone-resistant Neisseria gonorrhoeae strains identified in routine surveillance in Bangkok, Thailand, using Nanopore Q20+ chemistry, VolTRAX V2b, and Illumina sequencing. Microbiol Resour Announc. 2024;13: e0123123.
15	Shaskolskiy B, Kravtsov D, Kandinov I, Dementieva E, Gryadunov D. Genomic Diversity and Chromosomal Rearrangements in Neisseria gonorrhoeae and Neisseria meningitidis. Int J Mol Sci. 2022;23. doi:10.3390/ijms232415644
16	Sichtig H, Minogue T, Yan Y, Stefan C, Hall A, Tallon L, et al. FDA-ARGOS is a database with public quality-controlled reference genomes for diagnostic use and regulatory science. Nat Commun. 2019;10: 3313.
17	Unemo M, Sánchez-Busó L, Golparian D, Jacobsson S, Shimuta K, Lan PT, et al. The novel 2024 WHO Neisseria gonorrhoeae reference strains for global quality assurance of laboratory investigations and superseded WHO N. gonorrhoeae reference strains-phenotypic, genetic and reference genome characterization. J Antimicrob Chemother. 2024. doi:10.1093/jac/dkae176
18	White RC, Torralba M, Colt K, Harrison F, Goglin K, Nguyen K, et al. Closed Genome Sequences of Clinical Neisseria gonorrhoeae Strains Obtained from Combined Oxford Nanopore and Illumina Sequencing. Microbiol Resour Announc. 2019;8. doi:10.1128/MRA.00072-19
19	Wu H-C, Chiu Y-T, Wu I-C, Liou C-H, Cheng H-W, Kuo S-C, et al. Streamlining whole genome sequencing for clinical diagnostics with ONT technology. Sci Rep. 2025;15: 6270.
20	Yan J, Chen Y, Yang F, Ling X, Jiang S, Zhao F, et al. High percentage of the ceftriaxone-resistant Neisseria gonorrhoeae FC428 clone among isolates from a single hospital in Hangzhou, China. J Antimicrob Chemother. 2021;76: 936–939.
