# Supplementary material for: Diversity and evolution of a phase-variable multi-locus antigen in Neisseria gonorrhoeae
Source: PLoS Pathog. 2026 May 11;22(5):e1013962. doi: 10.1371/journal.ppat.1013962 (PMC13183285; doi:10.1371/journal.ppat.1013962)
Supplement: S2 Table — (XLSX) [file ppat.1013962.s025.xlsx]

## Sheet: Sheet1
Table S2: Complete genomes sequenced in this study
wgs_id	biosample_accession	names	biosample_collection_date	continent	country	region	run_accession	assembly_accession	bioproject_accession	release_date	long_read_sequencer	assembly_method	notes	source	biosample_reference
25818_3#234	SAMEA4710048	101335210,NY0370	2012-11-30	North America	USA	New York City	ERR16137076	GCA_978047575	PRJEB106623	2026-01-26	Oxford Nanopore MinION	Autocycler v 0.2.1		this_study	Mortimer2021
96MB	SAMN22823923	96MB	2019	Asia	Vietnam		ERR16137130	GCA_978047535	PRJEB106623	2026-01-26	Oxford Nanopore MinION	Autocycler v 0.2.2		this_study	BristowMortimer_2023
AUNG1065	SAMN10920665	AUNG1065	2017-06-05	Oceania	Australia	Victoria	ERR16137062	GCA_978047475	PRJEB106623	2026-01-26	Oxford Nanopore MinION	Autocycler v 0.2.3		this_study	Williamson2019
AUNG1251	SAMN10920851	AUNG1251	2017-07-13	Oceania	Australia	Victoria	ERR16137084	GCA_978047295	PRJEB106623	2026-01-26	Oxford Nanopore MinION	Autocycler v 0.2.4		this_study	Williamson2019
AUNG1291	SAMN10920891	AUNG1291	2017-07-20	Oceania	Australia	Victoria	ERR16137118	GCA_978047095	PRJEB106623	2026-01-26	Oxford Nanopore MinION	Autocycler v 0.2.5		this_study	Williamson2019
CCC010	SAMN22823975	CCC010	2015-11-02	Asia	Hong Kong	PHL HKSARG	ERR16137115	GCA_978047315	PRJEB106623	2026-01-26	Oxford Nanopore MinION	Autocycler v 0.2.6		this_study	BristowMortimer_2023
CCC012	SAMN22823977	CCC012	2015-12-17	Asia	Hong Kong	PHL HKSARG	ERR16137085	GCA_978047245	PRJEB106623	2026-01-26	Oxford Nanopore MinION	Autocycler v 0.2.7		this_study	BristowMortimer_2023
CCC013	SAMN22823978	CCC013	2016-01-04	Asia	Hong Kong	PHL HKSARG	ERR16137091	GCA_978047365	PRJEB106623	2026-01-26	Oxford Nanopore MinION	Autocycler v 0.2.8		this_study	BristowMortimer_2023
CCC014	SAMN22823979	CCC014	2016-01-06	Asia	Hong Kong	PHL HKSARG	ERR16137116	GCA_978047305	PRJEB106623	2026-01-26	Oxford Nanopore MinION	Autocycler v 0.2.9		this_study	BristowMortimer_2023
CCC015	SAMN22823980	CCC015	2016-01-13	Asia	Hong Kong	PHL HKSARG	ERR16137054	GCA_978047875	PRJEB106623	2026-01-26	Oxford Nanopore MinION	Autocycler v 0.2.10		this_study	BristowMortimer_2023
CCC016	SAMN22823981	CCC016	2016-02-17	Asia	Hong Kong	PHL HKSARG	ERR16137122	GCA_978047485	PRJEB106623	2026-01-26	Oxford Nanopore MinION	Autocycler v 0.2.11		this_study	BristowMortimer_2023
CCC017	SAMN22823982	CCC017	2016-02-23	Asia	Hong Kong	PHL HKSARG	ERR16137064	GCA_978047545	PRJEB106623	2026-01-26	Oxford Nanopore MinION	Autocycler v 0.2.12		this_study	BristowMortimer_2023
CCC020	SAMN22823985	CCC020	2016-03-04	Asia	Hong Kong	PHL HKSARG	ERR16137096	GCA_978047345	PRJEB106623	2026-01-26	Oxford Nanopore MinION	Autocycler v 0.2.13		this_study	BristowMortimer_2023
CCC028	SAMN22823993	CCC028	2016-06-07	Asia	Hong Kong	PHL HKSARG	ERR16137081	GCA_978047135	PRJEB106623	2026-01-26	Oxford Nanopore MinION	Autocycler v 0.2.14		this_study	BristowMortimer_2023
CCC033	SAMN22823997	CCC033	2016-07-08	Asia	Hong Kong	PHL HKSARG	ERR16137131	GCA_978047175	PRJEB106623	2026-01-26	Oxford Nanopore MinION	Autocycler v 0.2.15		this_study	BristowMortimer_2023
CCC048	SAMN22824009	CCC048	2017-02-24	Asia	Hong Kong	PHL HKSARG	ERR16137093	GCA_978047355	PRJEB106623	2026-01-26	Oxford Nanopore MinION	Autocycler v 0.2.16		this_study	BristowMortimer_2023
DDD001	SAMN22824012	DDD001	2017-03-15	Asia	Hong Kong	PHL HKSARG	ERR16137104	GCA_978047765	PRJEB106623	2026-01-26	Oxford Nanopore MinION	Autocycler v 0.2.17		this_study	BristowMortimer_2023
DDD029	SAMN22824040	DDD029	2017-11-20	Asia	Hong Kong	PHL HKSARG	ERR16137127	GCA_978047065	PRJEB106623	2026-01-26	Oxford Nanopore MinION	Autocycler v 0.2.18		this_study	BristowMortimer_2023
DDD031	SAMN22824042	DDD031	2017-12-18	Asia	Hong Kong	PHL HKSARG	ERR16137117	GCA_978047865	PRJEB106623	2026-01-26	Oxford Nanopore MinION	Autocycler v 0.2.19		this_study	BristowMortimer_2023
DDD034	SAMN22824045	DDD034	2018-02-02	Asia	Hong Kong	PHL HKSARG	ERR16137092	GCA_978047455	PRJEB106623	2026-01-26	Oxford Nanopore MinION	Autocycler v 0.2.20		this_study	BristowMortimer_2023
DDD038	SAMN22824048	DDD038	2018-02-12	Asia	Hong Kong	PHL HKSARG	ERR16137063	GCA_978047695	PRJEB106623	2026-01-26	Oxford Nanopore MinION	Autocycler v 0.2.21		this_study	BristowMortimer_2023
DDD046	SAMN22824056	DDD046	2018-08-06	Asia	Hong Kong	PHL HKSARG	ERR16137082	GCA_978047415	PRJEB106623	2026-01-26	Oxford Nanopore MinION	Autocycler v 0.2.22		this_study	BristowMortimer_2023
EEE004	SAMN22824064	EEE004	2018-11-19	Asia	Hong Kong	PHL HKSARG	ERR16137102	GCA_978047635	PRJEB106623	2026-01-26	Oxford Nanopore MinION	Autocycler v 0.2.23		this_study	BristowMortimer_2023
EEE013	SAMN22824073	EEE013	2018-12-24	Asia	Hong Kong	PHL HKSARG	ERR16137052	GCA_978047735	PRJEB106623	2026-01-26	Oxford Nanopore MinION	Autocycler v 0.2.24		this_study	BristowMortimer_2023
EEE014	SAMN22824074	EEE014	2018-12-27	Asia	Hong Kong	PHL HKSARG	ERR16137053	GCA_978047835	PRJEB106623	2026-01-26	Oxford Nanopore MinION	Autocycler v 0.2.25		this_study	BristowMortimer_2023
EEE015	SAMN22824075	EEE015	2015-08-11	Asia	Hong Kong	PHL HKSARG	ERR16137119	GCA_978047195	PRJEB106623	2026-01-26	Oxford Nanopore MinION	Autocycler v 0.2.26		this_study	BristowMortimer_2023
EEE016	SAMN22824076	EEE016	2015-11-11	Asia	Hong Kong	PHL HKSARG	ERR16137101	GCA_978047465	PRJEB106623	2026-01-26	Oxford Nanopore MinION	Autocycler v 0.2.27		this_study	BristowMortimer_2023
EEE018	SAMN22824078	EEE018	2016-01-19	Asia	Hong Kong	PHL HKSARG	ERR16137132	GCA_978047805	PRJEB106623	2026-01-26	Oxford Nanopore MinION	Autocycler v 0.2.28		this_study	BristowMortimer_2023
EEE019	SAMN22824079	EEE019	2016-06-03	Asia	Hong Kong	PHL HKSARG	ERR16137089	GCA_978047275	PRJEB106623	2026-01-26	Oxford Nanopore MinION	Autocycler v 0.2.29		this_study	BristowMortimer_2023
EEE020	SAMN22824080	EEE020	2016-07-07	Asia	Hong Kong	PHL HKSARG	ERR16137079	GCA_978047235	PRJEB106623	2026-01-26	Oxford Nanopore MinION	Autocycler v 0.2.30		this_study	BristowMortimer_2023
EEE021	SAMN22824081	EEE021	2016-07-13	Asia	Hong Kong	PHL HKSARG	ERR16137078	GCA_978047755	PRJEB106623	2026-01-26	Oxford Nanopore MinION	Autocycler v 0.2.31		this_study	BristowMortimer_2023
EEE023	SAMN22824083	EEE023	2016-11-30	Asia	Hong Kong	PHL HKSARG	ERR16137124	GCA_978047775	PRJEB106623	2026-01-26	Oxford Nanopore MinION	Autocycler v 0.2.32		this_study	BristowMortimer_2023
EEE026	SAMN22824086	EEE026	2017-04-27	Asia	Hong Kong	PHL HKSARG	ERR16137090	GCA_978047215	PRJEB106623	2026-01-26	Oxford Nanopore MinION	Autocycler v 0.2.33		this_study	BristowMortimer_2023
EEE029	SAMN22824089	EEE029	2017-10-10	Asia	Hong Kong	PHL HKSARG	ERR16137087	GCA_978047335	PRJEB106623	2026-01-26	Oxford Nanopore MinION	Autocycler v 0.2.34		this_study	BristowMortimer_2023
EEE030	SAMN22824090	EEE030	2017-12-07	Asia	Hong Kong	PHL HKSARG	ERR16137074	GCA_978047715	PRJEB106623	2026-01-26	Oxford Nanopore MinION	Autocycler v 0.2.35		this_study	BristowMortimer_2023
EEE034	SAMN22824094	EEE034	2014-08-19	Asia	Hong Kong	PHL HKSARG	ERR16137105	GCA_978047495	PRJEB106623	2026-01-26	Oxford Nanopore MinION	Autocycler v 0.2.36		this_study	BristowMortimer_2023
EEE035	SAMN22824095	EEE035	2014-10-27	Asia	Hong Kong	PHL HKSARG	ERR16137112	GCA_978047675	PRJEB106623	2026-01-26	Oxford Nanopore MinION	Autocycler v 0.2.37		this_study	BristowMortimer_2023
EEE037	SAMN22824097	EEE037	2014-01-03	Asia	Hong Kong	PHL HKSARG	ERR16137056	GCA_978047435	PRJEB106623	2026-01-26	Oxford Nanopore MinION	Autocycler v 0.2.38		this_study	BristowMortimer_2023
FA1090	SAMN02604088	FA1090,NC_002946	1980	North America	USA		ERR16137067	GCA_978047615	PRJEB106623	2026-01-26	Oxford Nanopore MinION	Autocycler v 0.2.39		this_study	SanchezBuso2018
FA19	SAMEA120965141	FA19,NZ_CP012026	1962	North America	USA		ERR16137068	GCA_978047825	PRJEB106623	2026-01-26	Oxford Nanopore MinION	Autocycler v 0.2.40		this_study	SanchezBuso2018
FA6140	SAMEA120965142	FA6140,NZ_CP012027	1983	North America	USA		ERR16137103	GCA_978047185	PRJEB106623	2026-01-26	Oxford Nanopore MinION	Autocycler v 0.2.41		this_study	SanchezBuso2018
FFF004	SAMN22824113	FFF004	2014-03-12	Asia	Hong Kong	PHL HKSARG	ERR16137095	GCA_978047525	PRJEB106623	2026-01-26	Oxford Nanopore MinION	Autocycler v 0.2.42		this_study	BristowMortimer_2023
FFF005	SAMN22824114	FFF005	2014-03-14	Asia	Hong Kong	PHL HKSARG	ERR16137077	GCA_978047645	PRJEB106623	2026-01-26	Oxford Nanopore MinION	Autocycler v 0.2.43		this_study	BristowMortimer_2023
FFF007	SAMN22824116	FFF007	2014-04-01	Asia	Hong Kong	PHL HKSARG	ERR16137098	GCA_978047625	PRJEB106623	2026-01-26	Oxford Nanopore MinION	Autocycler v 0.2.44		this_study	BristowMortimer_2023
FFF012	SAMN22824121	FFF012	2014-06-06	Asia	Hong Kong	PHL HKSARG	ERR16137110	GCA_978047045	PRJEB106623	2026-01-26	Oxford Nanopore MinION	Autocycler v 0.2.45		this_study	BristowMortimer_2023
FFF017	SAMN22824125	FFF017	2014-08-04	Asia	Hong Kong	PHL HKSARG	ERR16137061	GCA_978047165	PRJEB106623	2026-01-26	Oxford Nanopore MinION	Autocycler v 0.2.46		this_study	BristowMortimer_2023
FFF024	SAMN22824131	FFF024	2014-09-02	Asia	Hong Kong	PHL HKSARG	ERR16137065	GCA_978047595	PRJEB106623	2026-01-26	Oxford Nanopore MinION	Autocycler v 0.2.47		this_study	BristowMortimer_2023
FFF026	SAMN22824133	FFF026	2014-09-17	Asia	Hong Kong	PHL HKSARG	ERR16137126	GCA_978047085	PRJEB106623	2026-01-26	Oxford Nanopore MinION	Autocycler v 0.2.48		this_study	BristowMortimer_2023
FFF038	SAMN22824143	FFF038	2014-11-05	Asia	Hong Kong	PHL HKSARG	ERR16137123	GCA_978047145	PRJEB106623	2026-01-26	Oxford Nanopore MinION	Autocycler v 0.2.49		this_study	BristowMortimer_2023
FFF044	SAMN22824149	FFF044	2014-06-26	Asia	Hong Kong	PHL HKSARG	ERR16137069	GCA_978047265	PRJEB106623	2026-01-26	Oxford Nanopore MinION	Autocycler v 0.2.50		this_study	BristowMortimer_2023
FFF047	SAMN22824152	FFF047	2015-01-08	Asia	Hong Kong	PHL HKSARG	ERR16137070	GCA_978047115	PRJEB106623	2026-01-26	Oxford Nanopore MinION	Autocycler v 0.2.51		this_study	BristowMortimer_2023
GCGS0245	SAMEA3463058	GCGS0245,17176_1#82,ORA-200110-12	2001	North America	USA	Orange County	ERR16137097	GCA_978047125	PRJEB106623	2026-01-26	Oxford Nanopore MinION	Autocycler v 0.2.52		this_study	Grad2014_2016
GCGS0276	SAMEA3463086	GCGS0276,17150_8#78,KCY-200008-14	2000	North America	USA	Kansas City	ERR16137058	GCA_978047055	PRJEB106623	2026-01-26	Oxford Nanopore MinION	Autocycler v 0.2.53		this_study	Grad2014_2016
GCGS0306	SAMEA3463038	GCGS0306,17176_1#74,ATL-200112-05	2001	North America	USA	Atlanta	ERR16137106	GCA_978047375	PRJEB106623	2026-01-26	Oxford Nanopore MinION	Autocycler v 0.2.54		this_study	Grad2014_2016
GCGS0313	SAMEA3165313	GCGS0313,15335_2#83,BAL-201203-18	2012	North America	USA	Baltimore	ERR16137059	GCA_978047385	PRJEB106623	2026-01-26	Oxford Nanopore MinION	Autocycler v 0.2.55		this_study	Grad2014_2016
GCGS0339	SAMEA3165706	GCGS0339,15335_7#52,CHI-201312-22	2013	North America	USA	Chicago	ERR16137055	GCA_978047255	PRJEB106623	2026-01-26	Oxford Nanopore MinION	Autocycler v 0.2.56		this_study	Grad2014_2016
GCGS0373	SAMEA3462862	GCGS0373,17176_1#7,IND-201308-13	2013	North America	USA	Indianapolis	ERR16137108	GCA_978047705	PRJEB106623	2026-01-26	Oxford Nanopore MinION	Autocycler v 0.2.57		this_study	Grad2014_2016
GCGS0423	SAMEA3165382	GCGS0423,15335_3#80,MIN-201212-08	2012	North America	USA	Minneapolis	ERR16137114	GCA_978047665	PRJEB106623	2026-01-26	Oxford Nanopore MinION	Autocycler v 0.2.58		this_study	Grad2014_2016
GCGS0431	SAMEA3165386	GCGS0431,15335_3#84,OKC-201209-17	2012	North America	USA	Oklahoma City	ERR16137094	GCA_978047555	PRJEB106623	2026-01-26	Oxford Nanopore MinION	Autocycler v 0.2.59		this_study	Grad2014_2016
GCGS0457	SAMEA3165392	GCGS0457,15335_3#90,PHI-201212-05	2012	North America	USA	Philadelphia	ERR16137100	GCA_978047505	PRJEB106623	2026-01-26	Oxford Nanopore MinION	Autocycler v 0.2.60		this_study	Grad2014_2016
GCGS0769	SAMEA3165384	GCGS0769,15335_3#82,OKC-201208-09	2012	North America	USA	Oklahoma City	ERR16137073	GCA_978047105	PRJEB106623	2026-01-26	Oxford Nanopore MinION	Autocycler v 0.2.61		this_study	Grad2014_2016
GCGS0834	SAMEA3165660	GCGS0834,15335_7#20,LAX-201203-03	2012	North America	USA	Los Angeles	ERR16137125	GCA_978047785	PRJEB106623	2026-01-26	Oxford Nanopore MinION	Autocycler v 0.2.62		this_study	Grad2014_2016
GCGS0864	SAMEA3165270	GCGS0864,15335_2#55,ALB-201207-11	2012	North America	USA	Albuquerque	ERR16137072	GCA_978047075	PRJEB106623	2026-01-26	Oxford Nanopore MinION	Autocycler v 0.2.63		this_study	Grad2014_2016
GCGS1013	SAMEA3165620	GCGS1013,15335_6#23,BAL-201112-12	2011	North America	USA	Baltimore	ERR16137071	GCA_978047855	PRJEB106623	2026-01-26	Oxford Nanopore MinION	Autocycler v 0.2.64		this_study	Grad2014_2016
GCGS1014	SAMEA3233711	GCGS1014,16043_2#21,CHI-201211-18	2012	North America	USA	Chicago	ERR16137128	GCA_978047565	PRJEB106623	2026-01-26	Oxford Nanopore MinION	Autocycler v 0.2.65		this_study	Grad2014_2016
GCGS1095	SAMEA3165247	GCGS1095,15335_2#39,OKC-201202-07	2012	North America	USA	Oklahoma City	ERR16137109	GCA_978047655	PRJEB106623	2026-01-26	Oxford Nanopore MinION	Autocycler v 0.2.66		this_study	Grad2014_2016
GGG022	SAMN22824172	GGG022	2019-01	Asia	Vietnam		ERR16137060	GCA_978047745	PRJEB106623	2026-01-26	Oxford Nanopore MinION	Autocycler v 0.2.67		this_study	BristowMortimer_2023
GGG031	SAMN22824177	GGG031	2019-01	Asia	Vietnam		ERR16137057	GCA_978047795	PRJEB106623	2026-01-26	Oxford Nanopore MinION	Autocycler v 0.2.68		this_study	BristowMortimer_2023
HHH023	SAMN22824216	HHH023	2019-06	Asia	Vietnam		ERR16123561	GCA_978047025	PRJEB106623	2026-01-26	Oxford Nanopore MinION	Autocycler v 0.2.69		this_study	BristowMortimer_2023
HHH030	SAMN22824223	HHH030	2019-10	Asia	Vietnam		ERR16123560	GCA_978047035	PRJEB106623	2026-01-26	Oxford Nanopore MinION	Autocycler v 0.2.70		this_study	BristowMortimer_2023
HHH042	SAMN22824235	HHH042	2019-01	Asia	Vietnam		ERR16123559	GCA_978047015	PRJEB106623	2026-01-26	Oxford Nanopore MinION	Autocycler v 0.2.71		this_study	BristowMortimer_2023
JJJ010	SAMN22824249	JJJ010	2015-03-26	Asia	Hong Kong	PHL HKSARG	ERR16137120	GCA_978047585	PRJEB106623	2026-01-26	Oxford Nanopore MinION	Autocycler v 0.2.72		this_study	BristowMortimer_2023
JJJ020	SAMN22824259	JJJ020	2015-06-29	Asia	Hong Kong	PHL HKSARG	ERR16137080	GCA_978047605	PRJEB106623	2026-01-26	Oxford Nanopore MinION	Autocycler v 0.2.73		this_study	BristowMortimer_2023
EEE024	SAMN22824084	JJJ025	2017-02-09	Asia	Hong Kong	PHL HKSARG	ERR16137141	GCA_978047515	PRJEB106623	2026-01-26	Oxford Nanopore MinION	Autocycler v 0.2.74		this_study	BristowMortimer_2023
Ng_118	SAMN22824319	Ng_118	2019-08	North America	Dominican Republic		ERR16137129	GCA_978047325	PRJEB106623	2026-01-26	Oxford Nanopore MinION	Autocycler v 0.2.75		this_study	BristowMortimer_2023
Ng_188	SAMN22824342	Ng_188	2019-11	North America	Dominican Republic		ERR16137099	GCA_978047205	PRJEB106623	2026-01-26	Oxford Nanopore MinION	Autocycler v 0.2.76		this_study	BristowMortimer_2023
SRR5827236	SAMN07351014	NZ2015-73,AUSMDU00006841	2014-12-08	Oceania	New Zealand		ERR16137107	GCA_978047725	PRJEB106623	2026-01-26	Oxford Nanopore MinION	Autocycler v 0.2.77		this_study	Lee2018
SRR5827322	SAMN07351241	NZ2015-300,AUSMDU00007059	2015-04-24	Oceania	New Zealand		ERR16137121	GCA_978047815	PRJEB106623	2026-01-26	Oxford Nanopore MinION	Autocycler v 0.2.78		this_study	Lee2018
UMASS-DGI_1	SAMEA120949469						ERR16137113	GCA_978047685	PRJEB106623	2026-01-26	Oxford Nanopore MinION	Autocycler v 0.2.79		this_study	OBrien1983
UMASS-DGI_26	SAMEA120949470						ERR16137088	GCA_978047445	PRJEB106623	2026-01-26	Oxford Nanopore MinION	Autocycler v 0.2.80		this_study	OBrien1983
UMASS-DGI_36	SAMEA120949471						ERR16137083	GCA_978047405	PRJEB106623	2026-01-26	Oxford Nanopore MinION	Autocycler v 0.2.81		this_study	OBrien1983
UMASS-DGI_40	SAMEA120949472						ERR16137075	GCA_978047395	PRJEB106623	2026-01-26	Oxford Nanopore MinION	Autocycler v 0.2.82		this_study	OBrien1983
UMASS-DGI_46	SAMEA120949473						ERR16137066	GCA_978047425	PRJEB106623	2026-01-26	Oxford Nanopore MinION	Autocycler v 0.2.83		this_study	OBrien1983
UMASS-DGI_5	SAMEA120949474						ERR16137051	GCA_978047845	PRJEB106623	2026-01-26	Oxford Nanopore MinION	Autocycler v 0.2.84		this_study	OBrien1983
UMASS-DGI_54	SAMEA120949475						ERR16137050	GCA_978047155	PRJEB106623	2026-01-26	Oxford Nanopore MinION	Autocycler v 0.2.85		this_study
UMASS-DGI_65	SAMEA120949476						ERR16137111	GCA_978047285	PRJEB106623	2026-01-26	Oxford Nanopore MinION	Autocycler v 0.2.86		this_study
UMASS-DGI_9	SAMEA120949477						ERR16137086	GCA_978047225	PRJEB106623	2026-01-26	Oxford Nanopore MinION	Autocycler v 0.2.87		this_study	OBrien1983
References
1	Bristow CC, Mortimer TD, Morris S, Grad YH, Soge OO, Wakatake E, et al. Whole-genome sequencing to predict antimicrobial susceptibility profiles in Neisseria gonorrhoeae. J Infect Dis. 2023;227: 917–925.
2	Grad YH, Kirkcaldy RD, Trees D, Dordel J, Harris SR, Goldstein E, et al. Genomic epidemiology of Neisseria gonorrhoeae with reduced susceptibility to cefixime in the USA: a retrospective observational study. Lancet Infect Dis. 2014;14: 220–226.
3	Grad YH, Harris SR, Kirkcaldy RD, Green AG, Marks DS, Bentley SD, et al. Genomic Epidemiology of Gonococcal Resistance to Extended-Spectrum Cephalosporins, Macrolides, and Fluoroquinolones in the United States, 2000-2013. J Infect Dis. 2016;214: 1579–1587.
4	Lee RS, Seemann T, Heffernan H, Kwong JC, Gonçalves da Silva A, Carter GP, et al. Genomic epidemiology and antimicrobial resistance of Neisseria gonorrhoeae in New Zealand. J Antimicrob Chemother. 2018;73: 353–364.
5	Mortimer TD, Pathela P, Crawley A, Rakeman JL, Lin Y, Harris SR, et al. The Distribution and Spread of Susceptible and Resistant Neisseria gonorrhoeae Across Demographic Groups in a Major Metropolitan Center. Clin Infect Dis. 2021;73: e3146–e3155.
6	O’brien JP, Goldenberg DL, Rice PA. Disseminated Gonococcal Infection: A Prospective Analysis of 49 Patients and a Review of Pathophysiology and Immune Mechanisms. Medicine. 1983;62: 395.
7	Sánchez-Busó L, Golparian D, Corander J, Grad YH, Ohnishi M, Flemming R, et al. The impact of antimicrobials on gonococcal evolution. Nat Microbiol. 2019;4: 1941–1950.
8	Williamson DA, Chow EPF, Gorrie CL, Seemann T, Ingle DJ, Higgins N, et al. Bridging of Neisseria gonorrhoeae lineages across sexual networks in the HIV pre-exposure prophylaxis era. Nat Commun. 2019;10: 3988.
