# Supplementary material for: Diversity and evolution of a phase-variable multi-locus antigen in Neisseria gonorrhoeae
Source: PLoS Pathog. 2026 May 11;22(5):e1013962. doi: 10.1371/journal.ppat.1013962 (PMC13183285; doi:10.1371/journal.ppat.1013962)
Supplement: S3 Table — (XLSX) [file ppat.1013962.s026.xlsx]

## Sheet: Sheet1
Table S3: References for publicly available N. gonorrhoeae short-read sequencing data meeting quality control thresholds for selection of representative draft genomes
Reference	Number of isolates
Alfsnes et al., 2020	840
Bristow, Mortimer, et al., 2023	444
Buckley et al., 2018	43
Cehovin et al., 2018	73
Day et al., 2022	1
DeSilva et al., 2016	1400
Demczuk et al., 2015	90
Demczuk et al., 2016	187
Didelot et al., 2016	224
Eyre et al., 2017	231
Ezewudo et al., 2015	51
Fifer et al., 2018	46
Gernert et al., 2020	319
Gianecini et al., 2023	11
Golparian et al., 2020	856
Golparian et al., 2022	61
Golparian et al., 2023	1
Grad et al., 2014	1093
Hadad et al., 2022	1109
Harris et al., 2018	1047
Kong et al., 2021	335
Korne-Elenbaas et al., 2021	311
Kwong et al., 2017	94
Lan et al., 2020	228
Lee et al., 2018	392
Liao et al., 2023	10
Liu et al., 2022	13
Mitchev et al., 2021	61
Mortimer et al., 2021	894
Parmar et al., 2020	56
Peng et al., 2019	431
Pinto et al., 2020	421
Reimche et al., 2021	1014
Reimche et al., 2023	1298
Ryan et al., 2018	34
Salmeron et al., 2021	15
Sanchez-Buso et al., 2018	382
Sanchez-Buso et al., 2022	2363
Sangprasert et al., 2024	2
Thomas et al., 2019	311
Town et al., 2020	1265
Villamin et al., 2020	13
Wang et al., 2023	616
Williamson et al., 2019	2109
Yahara et al., 2018	252
Yahara et al., 2021	208
Zhang et al., 2023	7
Zondag et al., 2023	321
Total	21583
References
1	Alfsnes K, Eldholm V, Olsen AO, Brynildsrud OB, Bohlin J, Steinbakk M, et al. Genomic epidemiology and population structure of Neisseria gonorrhoeae in Norway, 2016-2017. Microb Genom. 2020;6: e000359.
2	Bristow CC, Mortimer TD, Morris S, Grad YH, Soge OO, Wakatake E, et al. Whole-genome sequencing to predict antimicrobial susceptibility profiles in Neisseria gonorrhoeae. J Infect Dis. 2023;227: 917–925.
3	Buckley C, Forde BM, Trembizki E, Lahra MM, Beatson SA, Whiley DM. Use of whole genome sequencing to investigate an increase in Neisseria gonorrhoeae infection among women in urban areas of Australia. Sci Rep. 2018;8: 1503.
4	Cehovin A, Harrison OB, Lewis SB, Ward PN, Ngetsa C, Graham SM, et al. Identification of novel Neisseria gonorrhoeae lineages harboring resistance plasmids in coastal Kenya. J Infect Dis. 2018;218: 801–808.
5	Day M, Pitt R, Mody N, Saunders J, Rai R, Nori A, et al. Detection of 10 cases of ceftriaxone-resistant Neisseria gonorrhoeae in the United Kingdom, December 2021 to June 2022. Euro Surveill. 2022;27. doi:10.2807/1560-7917.ES.2022.27.46.2200803
6	de Korne-Elenbaas J, Bruisten SM, de Vries HJC, Van Dam AP. Emergence of a Neisseria gonorrhoeae clone with reduced cephalosporin susceptibility between 2014 and 2019 in Amsterdam, The Netherlands, revealed by genomic population analysis. J Antimicrob Chemother. 2021;76: 1759–1768.
7	De Silva D, Peters J, Cole K, Cole MJ, Cresswell F, Dean G, et al. Whole-genome sequencing to determine transmission of Neisseria gonorrhoeae: an observational study. Lancet Infect Dis. 2016;16: 1295–1303.
8	Demczuk W, Martin I, Peterson S, Bharat A, Van Domselaar G, Graham M, et al. Genomic epidemiology and molecular resistance mechanisms of azithromycin-resistant Neisseria gonorrhoeae in Canada from 1997 to 2014. J Clin Microbiol. 2016;54: 1304–1313.
9	Demczuk W, Lynch T, Martin I, Van Domselaar G, Graham M, Bharat A, et al. Whole-genome phylogenomic heterogeneity of Neisseria gonorrhoeae isolates with decreased cephalosporin susceptibility collected in Canada between 1989 and 2013. J Clin Microbiol. 2015;53: 191–200.
10	Didelot X, Dordel J, Whittles LK, Collins C, Bilek N, Bishop CJ, et al. Genomic analysis and comparison of two gonorrhea outbreaks. MBio. 2016;7. doi:10.1128/mBio.00525-16
11	Eyre DW, De Silva D, Cole K, Peters J, Cole MJ, Grad YH, et al. WGS to predict antibiotic MICs for Neisseria gonorrhoeae. J Antimicrob Chemother. 2017;72: 1937–1947.
12	Ezewudo MN, Joseph SJ, Castillo-Ramirez S, Dean D, Del Rio C, Didelot X, et al. Population structure of Neisseria gonorrhoeae based on whole genome data and its relationship with antibiotic resistance. PeerJ. 2015;3: e806.
13	Fifer H, Cole M, Hughes G, Padfield S, Smolarchuk C, Woodford N, et al. Sustained transmission of high-level azithromycin-resistant Neisseria gonorrhoeae in England: an observational study. Lancet Infect Dis. 2018;18: 573–581.
14	Gernert KM, Seby S, Schmerer MW, Thomas JC 4th, Pham CD, Cyr SS, et al. Azithromycin susceptibility of Neisseria gonorrhoeae in the USA in 2017: a genomic analysis of surveillance data. Lancet Microbe. 2020;1: e154–e164.
15	Gianecini RA, Golparian D, Zittermann S, Litvik A, Gonzalez S, Oviedo C, et al. Genome-based epidemiology and antimicrobial resistance determinants of Neisseria gonorrhoeae isolates with decreased susceptibility and resistance to extended-spectrum cephalosporins in Argentina in 2011-16. J Antimicrob Chemother. 2019;74: 1551–1559.
16	Gianecini RA, Poklepovich T, Golparian D, Cuenca N, Scocozza L, Bergese S, et al. Sustained transmission of Neisseria gonorrhoeae strains with High-Level azithromycin resistance (MIC ≥ 256 μg/mL) in Argentina, 2018 to 2022. Microbiol Spectr. 2023;11: e0097023.
17	Golparian D, Kittiyaowamarn R, Paopang P, Sangprasert P, Sirivongrangson P, Franceschi F, et al. Genomic surveillance and antimicrobial resistance in Neisseria gonorrhoeae isolates in Bangkok, Thailand in 2018. J Antimicrob Chemother. 2022;77: 2171–2182.
18	Golparian D, Harris SR, Sánchez-Busó L, Hoffmann S, Shafer WM, Bentley SD, et al. Genomic evolution of Neisseria gonorrhoeae since the preantibiotic era (1928-2013): antimicrobial use/misuse selects for resistance and drives evolution. BMC Genomics. 2020;21: 116.
19	Golparian D, Vestberg N, Södersten W, Jacobsson S, Ohnishi M, Fang H, et al. Multidrug-resistant Neisseria gonorrhoeae isolate SE690: mosaic penA-60.001 gene causing ceftriaxone resistance internationally has spread to the more antimicrobial-susceptible genomic lineage, Sweden, September 2022. Euro Surveill. 2023;28. doi:10.2807/1560-7917.ES.2023.28.10.2300125
20	Golparian D, Bazzo ML, Golfetto L, Gaspar PC, Schörner MA, Schwartz Benzaken A, et al. Genomic epidemiology of Neisseria gonorrhoeae elucidating the gonococcal antimicrobial resistance and lineages/sublineages across Brazil, 2015-16. J Antimicrob Chemother. 2020;75: 3163–3172.
21	Grad YH, Kirkcaldy RD, Trees D, Dordel J, Harris SR, Goldstein E, et al. Genomic epidemiology of Neisseria gonorrhoeae with reduced susceptibility to cefixime in the USA: a retrospective observational study. Lancet Infect Dis. 2014;14: 220–226.
22	Hadad R, Golparian D, Velicko I, Ohlsson A-K, Lindroth Y, Ericson E-L, et al. First national genomic epidemiological study of Neisseria gonorrhoeae strains spreading across Sweden in 2016. Front Microbiol. 2021;12: 820998.
23	Harris SR, Cole MJ, Spiteri G, Sánchez-Busó L, Golparian D, Jacobsson S, et al. Public health surveillance of multidrug-resistant clones of Neisseria gonorrhoeae in Europe: a genomic survey. Lancet Infect Dis. 2018;18: 758–768.
24	Jamoralin MC Jr, Argimón S, Lagrada ML, Villamin AS, Masim ML, Gayeta JM, et al. Genomic surveillance ofNeisseria gonorrhoeaein the Philippines, 2013–2014. bioRxiv. bioRxiv; 2020. p. 2020.03.19.998435. doi:10.1101/2020.03.19.998435
25	Kong LY, Wilson JD, Moura IB, Fawley W, Kelly L, Walker AS, et al. Utility of Whole Genome Sequencing in Assessing and Enhancing Partner Notification of Neisseria gonorrhoeae Infection. Sex Transm Dis. 2021;48: 773–780.
26	Kwong JC, Chow EPF, Stevens K, Stinear TP, Seemann T, Fairley CK, et al. Whole-genome sequencing reveals transmission of gonococcal antibiotic resistance among men who have sex with men: an observational study. Sex Transm Infect. 2018;94: 151–157.
27	Lan PT, Golparian D, Ringlander J, Van Hung L, Van Thuong N, Unemo M. Genomic analysis and antimicrobial resistance of Neisseria gonorrhoeae isolates from Vietnam in 2011 and 2015-16. J Antimicrob Chemother. 2020;75: 1432–1438.
28	Lee RS, Seemann T, Heffernan H, Kwong JC, Gonçalves da Silva A, Carter GP, et al. Genomic epidemiology and antimicrobial resistance of Neisseria gonorrhoeae in New Zealand. J Antimicrob Chemother. 2018;73: 353–364.
29	Liao Y, Xie Q, Li X, Yin X, Wu X, Liu M, et al. Dissemination of Neisseria gonorrhoeae with decreased susceptibility to extended-spectrum cephalosporins in Southern China, 2021: a genome-wide surveillance from 20 cities. Ann Clin Microbiol Antimicrob. 2023;22: 39.
30	Liu H, Tang K, Pham CD, Schmerer M, Kersh EN, Raphael BH. Characterization of a Neisseria gonorrhoeae Ciprofloxacin panel for an antimicrobial resistant Isolate Bank. PLoS One. 2022;17: e0264149.
31	Mitchev N, Singh R, Allam M, Kwenda S, Ismail A, Garrett N, et al. Antimicrobial resistance mechanisms, multilocus sequence typing, and NG-STAR sequence types of diverse Neisseria gonorrhoeae isolates in KwaZulu-Natal, South Africa. Antimicrob Agents Chemother. 2021;65: e0075921.
32	Mortimer TD, Pathela P, Crawley A, Rakeman JL, Lin Y, Harris SR, et al. The Distribution and Spread of Susceptible and Resistant Neisseria gonorrhoeae Across Demographic Groups in a Major Metropolitan Center. Clin Infect Dis. 2021;73: e3146–e3155.
33	Parmar NR, Singh R, Martin I, Perera SR, Demczuk W, Kusalik A, et al. Genomic analysis reveals antibiotic-susceptible clones and emerging resistance in Neisseria gonorrhoeae in Saskatchewan, Canada. Antimicrob Agents Chemother. 2020;64. doi:10.1128/AAC.02514-19
34	Peng J-P, Yin Y-P, Chen S-C, Yang J, Dai X-Q, Zheng H-P, et al. A whole-genome sequencing analysis of Neisseria gonorrhoeae isolates in China: An observational study. EClinicalMedicine. 2019;7: 47–54.
35	Pinto M, Borges V, Isidro J, Rodrigues JC, Vieira L, Borrego MJ, et al. Neisseria gonorrhoeae clustering to reveal major European whole-genome-sequencing-based genogroups in association with antimicrobial resistance. Microb Genom. 2021;7: 000481.
36	Reimche JL, Clemons AA, Chivukula VL, Joseph SJ, Schmerer MW, Pham CD, et al. Genomic analysis of 1710 surveillance-based Neisseria gonorrhoeae isolates from the USA in 2019 identifies predominant strain types and chromosomal antimicrobial-resistance determinants. Microb Genom. 2023;9. doi:10.1099/mgen.0.001006
37	Reimche JL, Chivukula VL, Schmerer MW, Joseph SJ, Pham CD, Schlanger K, et al. Genomic Analysis of the Predominant Strains and Antimicrobial Resistance Determinants Within 1479 Neisseria gonorrhoeae Isolates From the US Gonococcal Isolate Surveillance Project in 2018. Sex Transm Dis. 2021;48: S78–S87.
38	Ryan L, Golparian D, Fennelly N, Rose L, Walsh P, Lawlor B, et al. Antimicrobial resistance and molecular epidemiology using whole-genome sequencing of Neisseria gonorrhoeae in Ireland, 2014-2016: focus on extended-spectrum cephalosporins and azithromycin. Eur J Clin Microbiol Infect Dis. 2018;37: 1661–1672.
39	Salmerón P, Moreno-Mingorance A, Trejo J, Amado R, Viñado B, Cornejo-Sanchez T, et al. Emergence and dissemination of three mild outbreaks of Neisseria gonorrhoeae with high-level resistance to azithromycin in Barcelona, 2016-18. J Antimicrob Chemother. 2021;76: 930–935.
40	Sánchez-Busó L, Cole MJ, Spiteri G, Day M, Jacobsson S, Golparian D, et al. Europe-wide expansion and eradication of multidrug-resistant Neisseria gonorrhoeae lineages: a genomic surveillance study. Lancet Microbe. 2022;3: e452–e463.
41	Sánchez-Busó L, Golparian D, Corander J, Grad YH, Ohnishi M, Flemming R, et al. The impact of antimicrobials on gonococcal evolution. Nat Microbiol. 2019;4: 1941–1950.
42	Sangprasert P, Golparian D, Paopang P, Girdthep N, Lawung R, Gopinath D, et al. Complete reference genomes of two ceftriaxone-resistant Neisseria gonorrhoeae strains identified in routine surveillance in Bangkok, Thailand, using Nanopore Q20+ chemistry, VolTRAX V2b, and Illumina sequencing. Microbiol Resour Announc. 2024;13: e0123123.
43	Thomas JC, Seby S, Abrams AJ, Cartee J, Lucking S, Vidyaprakash E, et al. Evidence of recent genomic evolution in gonococcal strains with decreased susceptibility to cephalosporins or azithromycin in the United States, 2014-2016. J Infect Dis. 2019;220: 294–305.
44	Town K, Learner ER, Chivukula VL, Mauk K, Reimche JL, Schmerer MW, et al. Exploring and Comparing the Structure of Sexual Networks Affected by Neisseria gonorrhoeae Using Sexual Partner Services Investigation and Genomic Data. Sex Transm Dis. 2021;48: S131–S136.
45	Wang D, Li Y, Zhang C, Zeng Y, Peng J, Wang F. Genomic epidemiology of Neisseria gonorrhoeae in Shenzhen, China, during 2019-2020: increased spread of ceftriaxone-resistant isolates brings insights for strengthening public health responses. Microbiol Spectr. 2023; e0172823.
46	Williamson DA, Chow EPF, Gorrie CL, Seemann T, Ingle DJ, Higgins N, et al. Bridging of Neisseria gonorrhoeae lineages across sexual networks in the HIV pre-exposure prophylaxis era. Nat Commun. 2019;10: 3988.
47	Yahara K, Ma KC, Mortimer TD, Shimuta K, Nakayama S-I, Hirabayashi A, et al. Emergence and evolution of antimicrobial resistance genes and mutations in Neisseria gonorrhoeae. Genome Med. 2021;13: 51.
48	Yahara K, Nakayama S-I, Shimuta K, Lee K-I, Morita M, Kawahata T, et al. Genomic surveillance of Neisseria gonorrhoeae to investigate the distribution and evolution of antimicrobial-resistance determinants and lineages. Microb Genom. 2018;4: e000205.
49	Zhang L, Hu L, Li Y, Xiu L, Wang D, Huang J, et al. Identification of High-Level Ceftriaxone-Resistant Neisseria gonorrhoeae Isolates with Diverse penA Alleles in Zhejiang, China. J Glob Antimicrob Resist. 2023. doi:10.1016/j.jgar.2023.08.007
50	Zondag HCA, de Korne-Elenbaas J, Bruisten SM, de Vries HJC, van Dam AP. Increased clonality among Neisseria gonorrhoeae isolates during the COVID-19 pandemic in Amsterdam, the Netherlands. Microb Genom. 2023;9. doi:10.1099/mgen.0.000975
