# Supplementary material for: Diversity and evolution of a phase-variable multi-locus antigen in Neisseria gonorrhoeae
Source: PLoS Pathog. 2026 May 11;22(5):e1013962. doi: 10.1371/journal.ppat.1013962 (PMC13183285; doi:10.1371/journal.ppat.1013962)
Supplement: S4 Table — (XLSX) [file ppat.1013962.s027.xlsx]

## Sheet: Sheet1
Table S4: Representative N. gonorrhoeae draft genomes
wgs_id	run_accession	names	biosample_collection_date	continent	country	region	source	reference
163M	SRR16683683	163M	2019	Asia	Vietnam		representative	BristowMortimer_2023
21242_3#112	ERR2631833	101279223,NY0004	2011-12-16	North America	USA	New York City	representative	Mortimer2021
21242_3#23	ERR2631744	200227291,NY0808	2013-11-25	North America	USA	New York City	representative	Mortimer2021
21242_4#62	ERR2631973	200206582,NY0715	2013-09-30	North America	USA	New York City	representative	Mortimer2021
21242_4#87	ERR2631998	200212132,NY0753	2013-10-15	North America	USA	New York City	representative	Mortimer2021
25818_2#13	ERR3200824	200263716,NY0885	2014-03-10	North America	USA	New York City	representative	Mortimer2021
25818_2#176	ERR3200873	101342587,NY0502	2013-03-20	North America	USA	New York City	representative	Mortimer2021
25818_2#181	ERR3200878	101339753,NY0445	2013-02-06	North America	USA	New York City	representative	Mortimer2021
25818_2#184	ERR3200881	101323904,NY0156	2012-07-02	North America	USA	New York City	representative	Mortimer2021
25818_2#207	ERR3200904	200228786,NY0813	2013-11-29	North America	USA	New York City	representative	Mortimer2021
25818_2#222	ERR3200919	200205496,NY0712	2013-09-26	North America	USA	New York City	representative	Mortimer2021
25818_2#270	ERR3200967	101323227,NY0146	2012-06-26	North America	USA	New York City	representative	Mortimer2021
25818_2#277	ERR3200974	101324695,NY0166	2012-07-11	North America	USA	New York City	representative	Mortimer2021
25818_2#7	ERR3200818	101315868,NY0088	2012-04-27	North America	USA	New York City	representative	Mortimer2021
25818_3#222	ERR3201022	101343312,NY0511	2013-03-29	North America	USA	New York City	representative	Mortimer2021
25818_3#234	ERR3201034	101335210,NY0370	2012-11-30	North America	USA	New York City	representative	Mortimer2021
25818_3#255	ERR3201055	101337195,NY0417	2012-12-31	North America	USA	New York City	representative	Mortimer2021
25818_3#268	ERR3201068	101328235,NY0252	2012-08-23	North America	USA	New York City	representative	Mortimer2021
25818_3#361	ERR3201161	101336393,NY0401	2012-12-17	North America	USA	New York City	representative	Mortimer2021
25825_2#43	ERR3201226	101340792,NY0466	2013-02-23	North America	USA	New York City	representative	Mortimer2021
25825_2#44	ERR3201227	101335904,NY0392	2012-12-10	North America	USA	New York City	representative	Mortimer2021
25825_2#59	ERR3201242	101330237,NY0299	2012-09-19	North America	USA	New York City	representative	Mortimer2021
25825_2#70	ERR3201253	101326612,NY0215	2012-08-03	North America	USA	New York City	representative	Mortimer2021
7M	SRR16683450	7M	2019-12	Asia	Vietnam		representative	BristowMortimer_2023
AUNG1065	SRR8566824	AUNG1065	2017-06-05	Oceania	Australia	Victoria	representative	Williamson2019
AUNG1305	SRR8566986	AUNG1305	2017-07-20	Oceania	Australia	Victoria	representative	Williamson2019
AUNG1852	SRR8560411	AUNG1852	2017-10-30	Oceania	Australia	Victoria	representative	Williamson2019
AUNG193	SRR8559734	AUNG193	2017-01-24	Oceania	Australia	Victoria	representative	Williamson2019
AUNG1939	SRR8560181	AUNG1939	2017-11-16	Oceania	Australia	Victoria	representative	Williamson2019
AUNG2022	SRR8560027	AUNG2022	2017-12-04	Oceania	Australia	Victoria	representative	Williamson2019
AUNG2170	SRR8560263	AUNG2170	2017-12-22	Oceania	Australia	Victoria	representative	Williamson2019
AUNG299	SRR8559509	AUNG299	2017-02-13	Oceania	Australia	Victoria	representative	Williamson2019
AUNG320	SRR8559611	AUNG320	2017-02-13	Oceania	Australia	Victoria	representative	Williamson2019
AUNG495	SRR8559605	AUNG495	2017-03-10	Oceania	Australia	Victoria	representative	Williamson2019
AUNG764	SRR8559264	AUNG764	2017-04-24	Oceania	Australia	Victoria	representative	Williamson2019
AUNG892	SRR8566711	AUNG892	2017-05-10	Oceania	Australia	Victoria	representative	Williamson2019
AUNG92	SRR8559921	AUNG92	2017-01-13	Oceania	Australia	Victoria	representative	Williamson2019
BH33	ERR3959420	BH33	2015-2016	South America	Brazil	Belo Horizonte/Minas Gerais	representative	Golparian2020
BH71	ERR3959542	BH71	2015-2016	South America	Brazil	Belo Horizonte/Minas Gerais	representative	Golparian2020
CCC001	SRR16683516	CCC001	2015-07-15	Asia	Hong Kong	PHL HKSARG	representative	BristowMortimer_2023
CCC011	SRR16683507	CCC011	2015-12-02	Asia	Hong Kong	PHL HKSARG	representative	BristowMortimer_2023
CCC012	SRR16683506	CCC012	2015-12-17	Asia	Hong Kong	PHL HKSARG	representative	BristowMortimer_2023
CCC020	SRR16683497	CCC020	2016-03-04	Asia	Hong Kong	PHL HKSARG	representative	BristowMortimer_2023
CCC022	SRR16683439	CCC022	2016-03-11	Asia	Hong Kong	PHL HKSARG	representative	BristowMortimer_2023
CCC029	SRR16683723	CCC029	2016-06-13	Asia	Hong Kong	PHL HKSARG	representative	BristowMortimer_2023
CCC032	SRR16683721	CCC032	2016-07-04	Asia	Hong Kong	PHL HKSARG	representative	BristowMortimer_2023
CCC040	SRR16683713	CCC040	2016-10-19	Asia	Hong Kong	PHL HKSARG	representative	BristowMortimer_2023
DDD027	SRR16683675	DDD027	2017-10-19	Asia	Hong Kong	PHL HKSARG	representative	BristowMortimer_2023
DDD038	SRR16683664	DDD038	2018-02-12	Asia	Hong Kong	PHL HKSARG	representative	BristowMortimer_2023
DDD044	SRR16683657	DDD044	2018-06-19	Asia	Hong Kong	PHL HKSARG	representative	BristowMortimer_2023
DDD045	SRR16683656	DDD045	2018-07-31	Asia	Hong Kong	PHL HKSARG	representative	BristowMortimer_2023
DDD046	SRR16683655	DDD046	2018-08-06	Asia	Hong Kong	PHL HKSARG	representative	BristowMortimer_2023
DDD048	SRR16683653	DDD048	2018-10-12	Asia	Hong Kong	PHL HKSARG	representative	BristowMortimer_2023
DRR117953	DRR117953	GU027	2015-01	Asia	Japan	Miyagi	representative	Yahara2018
DRR124801	DRR124801	FC536	2015-12	Asia	Japan	Osaka	representative	Yahara2018
DRR124887	DRR124887	KM308	2015-11	Asia	Japan	Osaka	representative	Yahara2018
DRR129094	DRR129094	98-152	1998-09	Asia	Japan	Kanagawa	representative	Yahara2018
DRR248352	DRR248352	08-018	1996-01-22	Asia	Japan		representative	Yahara2021
DRR248387	DRR248387	09-006	1997-02-15	Asia	Japan		representative	Yahara2021
DRR248391	DRR248391	09-014	1997-05-01	Asia	Japan		representative	Yahara2021
DRR248395	DRR248395	09-021	1997-03-11	Asia	Japan		representative	Yahara2021
DRR248401	DRR248401	09-030	1997-09-10	Asia	Japan		representative	Yahara2021
DRR248403	DRR248403	09-032	1997-10-21	Asia	Japan		representative	Yahara2021
DRR248405	DRR248405	09-034	1997-11-04	Asia	Japan		representative	Yahara2021
DRR248415	DRR248415	98-010	1996-05-20	Asia	Japan		representative	Yahara2021
DRR248416	DRR248416	98-011	1996-06-11	Asia	Japan		representative	Yahara2021
DRR248432	DRR248432	98-032	1996-10-30	Asia	Japan		representative	Yahara2021
DRR248439	DRR248439	98-043	1997-05-06	Asia	Japan		representative	Yahara2021
EEE011	SRR16683606	EEE011	2018-12-13	Asia	Hong Kong	PHL HKSARG	representative	BristowMortimer_2023
EEE014	SRR16683602	EEE014	2018-12-27	Asia	Hong Kong	PHL HKSARG	representative	BristowMortimer_2023
EEE018	SRR16683598	EEE018	2016-01-19	Asia	Hong Kong	PHL HKSARG	representative	BristowMortimer_2023
EEE019	SRR16683597	EEE019	2016-06-03	Asia	Hong Kong	PHL HKSARG	representative	BristowMortimer_2023
EEE020	SRR16683596	EEE020	2016-07-07	Asia	Hong Kong	PHL HKSARG	representative	BristowMortimer_2023
EEE022	SRR16683593	EEE022	2016-09-28	Asia	Hong Kong	PHL HKSARG	representative	BristowMortimer_2023
EEE028	SRR16683587	EEE028	2017-06-28	Asia	Hong Kong	PHL HKSARG	representative	BristowMortimer_2023
EEE032	SRR16683581	EEE032	2014-05-07	Asia	Hong Kong	PHL HKSARG	representative	BristowMortimer_2023
EEE034	SRR16683551	EEE034	2014-08-19	Asia	Hong Kong	PHL HKSARG	representative	BristowMortimer_2023
EEE035	SRR16683550	EEE035	2014-10-27	Asia	Hong Kong	PHL HKSARG	representative	BristowMortimer_2023
ERR10172565	ERR10172565	NG_AMS0646	2020-01	Europe	Netherlands	Amsterdam	representative	Zondag2023
ERR10172670	ERR10172670	NG_AMS0751	2020-02	Europe	Netherlands	Amsterdam	representative	Zondag2023
ERR10659316	ERR10659316	SAMEA112168220,H22-494	2022-06	Europe	UK		representative	Day2022
ERR1143662	ERR1143662	64586		Africa	Kenya		representative	Cehovin2018
ERR1143670	ERR1143670	65600		Africa	Kenya		representative	Cehovin2018
ERR1143673	ERR1143673	56327		Africa	Kenya		representative	Cehovin2018
ERR1143674	ERR1143674	56682		Africa	Kenya		representative	Cehovin2018
ERR1143684	ERR1143684	45722		Africa	Kenya		representative	Cehovin2018
ERR1143686	ERR1143686	47547		Africa	Kenya		representative	Cehovin2018
ERR1143693	ERR1143693	45388		Africa	Kenya		representative	Cehovin2018
ERR1143701	ERR1143701	49676		Africa	Kenya		representative	Cehovin2018
ERR1143705	ERR1143705	50869		Africa	Kenya		representative	Cehovin2018
ERR1143710	ERR1143710	65907		Africa	Kenya		representative	Cehovin2018
ERR1469734	ERR1469734	ECDC_GC_084	2013	Europe	Norway		representative	Harris2018
ERR1469736	ERR1469736	ECDC_GC_086	2013	Europe	Norway		representative	Harris2018
ERR1469737	ERR1469737	ECDC_GC_088	2013	Europe	Norway		representative	Harris2018
ERR1514826	ERR1514826	ECDC_GR13056	2013	Europe	Greece		representative	Harris2018
ERR1514845	ERR1514845	ECDC_DK13_510	2013	Europe	Denmark		representative	Harris2018
ERR1528155	ERR1528155	ECDC_DK13_472	2013	Europe	Denmark		representative	Harris2018
ERR1528184	ERR1528184	ECDC_DK13_509	2013	Europe	Denmark		representative	Harris2018
ERR1528195	ERR1528195	ECDC_SE13_061	2013	Europe	Sweden		representative	Harris2018
ERR1528236	ERR1528236	ECDC_BE13_448	2013	Europe	Belgium		representative	Harris2018
ERR1528311	ERR1528311	ECDC_SE13_098	2013	Europe	Sweden		representative	Harris2018
ERR1549677	ERR1549677	ECDC_GE13_056	2013	Europe	Germany		representative	Harris2018
ERR1549685	ERR1549685	ECDC_GE13_068	2013	Europe	Germany		representative	Harris2018
ERR1549739	ERR1549739	ECDC_LV13_024	2013	Europe	Latvia		representative	Harris2018
ERR1549757	ERR1549757	ECDC_1820984	2013	Europe	Iceland		representative	Harris2018
ERR1549790	ERR1549790	ECDC_RB13001950	2013	Europe	UK		representative	Harris2018
ERR1555226	ERR1555226	ECDC_CY13_006	2013	Europe	Cyprus		representative	Harris2018
ERR1555231	ERR1555231	ECDC_MT13_002	2013	Europe	Malta		representative	Harris2018
ERR1560829	ERR1560829	ECDC_PT13_060	2013	Europe	Portugal		representative	Harris2018
ERR1560857	ERR1560857	ECDC_PT13_089	2013	Europe	Portugal		representative	Harris2018
ERR1560859	ERR1560859	ECDC_PT13_091	2013	Europe	Portugal		representative	Harris2018
ERR1560867	ERR1560867	ECDC_PT13_100	2013	Europe	Portugal		representative	Harris2018
ERR1560874	ERR1560874	ECDC_PT13_107	2013	Europe	Portugal		representative	Harris2018
ERR1560939	ERR1560939	ECDC_T2_ES058	2013	Europe	Spain		representative	Harris2018
ERR1602751	ERR1602751	ECDC_FR13_068	2013	Europe	France		representative	Harris2018
ERR1602768	ERR1602768	ECDC_FR13_085	2013	Europe	France		representative	Harris2018
ERR2133926	ERR2133926	AUSMDU00005554	2009-07-21	Oceania	Australia	Melbourne	representative	Kwong2017
ERR2133968	ERR2133968	AUSMDU00005596	2013-06-03	Oceania	Australia	Melbourne	representative	Kwong2017
ERR2133974	ERR2133974	AUSMDU00005602	2013-12-31	Oceania	Australia	Melbourne	representative	Kwong2017
ERR2799249	ERR2799249	13ARS_DMC0024,ERS1821259,23668_8#298	2013-03-19	Asia	Philippines	11	representative	Villamin2020
ERR2799251	ERR2799251	13ARS_MMH0009,ERS1821261,23668_8#300	2013-02-22	Asia	Philippines	6	representative	Villamin2020
ERR2799252	ERR2799252	13ARS_VSM0064,ERS1821263,23668_8#301	2013-02-20	Asia	Philippines	7	representative	Villamin2020
ERR2799253	ERR2799253	13ARS_VSM0286,ERS1821262,23668_8#302	2013-05-15	Asia	Philippines	7	representative	Villamin2020
ERR2799254	ERR2799254	13ARS_VSM0542,ERS1821277,23668_8#303	2013-08-12	Asia	Philippines	7	representative	Villamin2020
ERR2799259	ERR2799259	14ARS_VSM0248,ERS1821269,23668_8#308	2014-03-04	Asia	Philippines	7	representative	Villamin2020
ERR2799263	ERR2799263	14ARS_ZPH0011,ERS1821273,23668_8#312	2014-09-16	Asia	Philippines	9	representative	Villamin2020
ERR2799266	ERR2799266	14ARS_MMH0002,ERS1821278,23668_8#315	2014-01-13	Asia	Philippines	6	representative	Villamin2020
ERR2799268	ERR2799268	14ARS_VSM0907,ERS1821279,23668_8#317	2014-10-01	Asia	Philippines	7	representative	Villamin2020
ERR3325222	ERR3325222	SAMEA5608248	2016-04-07	Europe	Norway		representative	Alfsnes2020
ERR3325232	ERR3325232	SAMEA5608258	2016-04-13	Europe	Norway		representative	Alfsnes2020
ERR3325248	ERR3325248	SAMEA5608274	2016-05-12	Europe	Norway		representative	Alfsnes2020
ERR3325250	ERR3325250	SAMEA5608276	2016-04-24	Europe	Norway		representative	Alfsnes2020
ERR3325260	ERR3325260	SAMEA5608286	2016-05-12	Europe	Norway		representative	Alfsnes2020
ERR3325272	ERR3325272	SAMEA5608298	2016-06-08	Europe	Norway		representative	Alfsnes2020
ERR3325321	ERR3325321	SAMEA5608347	2016-10-13	Europe	Norway		representative	Alfsnes2020
ERR3325347	ERR3325347	SAMEA5608373	2016-02-09	Europe	Norway		representative	Alfsnes2020
ERR3325360	ERR3325360	SAMEA5608386	2016-02-29	Europe	Norway		representative	Alfsnes2020
ERR3325394	ERR3325394	SAMEA5608420	2016-06-29	Europe	Norway		representative	Alfsnes2020
ERR3325429	ERR3325429	SAMEA5608455	2016-08-15	Europe	Norway		representative	Alfsnes2020
ERR3325432	ERR3325432	SAMEA5608458	2016-08-15	Europe	Norway		representative	Alfsnes2020
ERR3325433	ERR3325433	SAMEA5608459	2016-08-15	Europe	Norway		representative	Alfsnes2020
ERR3325488	ERR3325488	SAMEA5608514	2016-09-02	Europe	Norway		representative	Alfsnes2020
ERR3325564	ERR3325564	SAMEA5608590	2017-01-17	Europe	Norway		representative	Alfsnes2020
ERR3325648	ERR3325648	SAMEA5608674	2017-02-15	Europe	Norway		representative	Alfsnes2020
ERR3325658	ERR3325658	SAMEA5608684	2017-02-20	Europe	Norway		representative	Alfsnes2020
ERR3325716	ERR3325716	SAMEA5608742	2017-03-23	Europe	Norway		representative	Alfsnes2020
ERR3325717	ERR3325717	SAMEA5608743	2017-03-28	Europe	Norway		representative	Alfsnes2020
ERR3325732	ERR3325732	SAMEA5608758	2017-04-05	Europe	Norway		representative	Alfsnes2020
ERR3325738	ERR3325738	SAMEA5608764	2017-04-07	Europe	Norway		representative	Alfsnes2020
ERR3325773	ERR3325773	SAMEA5608799	2017-05-05	Europe	Norway		representative	Alfsnes2020
ERR3325790	ERR3325790	SAMEA5608816	2017-05-12	Europe	Norway		representative	Alfsnes2020
ERR3325818	ERR3325818	SAMEA5608844	2017-06-01	Europe	Norway		representative	Alfsnes2020
ERR3325822	ERR3325822	SAMEA5608848	2017-06-02	Europe	Norway		representative	Alfsnes2020
ERR3325855	ERR3325855	SAMEA5608881	2017-06-28	Europe	Norway		representative	Alfsnes2020
ERR3325880	ERR3325880	SAMEA5608906	2017-07-13	Europe	Norway		representative	Alfsnes2020
ERR3325885	ERR3325885	SAMEA5608911	2017-07-14	Europe	Norway		representative	Alfsnes2020
ERR3325990	ERR3325990	SAMEA5609017	2017-08-25	Europe	Norway		representative	Alfsnes2020
ERR3326032	ERR3326032	SAMEA5609059	2017-09-28	Europe	Norway		representative	Alfsnes2020
ERR3326073	ERR3326073	SAMEA5609100	2017-10-11	Europe	Norway		representative	Alfsnes2020
ERR3326123	ERR3326123	SAMEA5609150	2017-12-14	Europe	Norway		representative	Alfsnes2020
ERR349887	ERR349887	10356_1_2,ERS248577	1998	North America	Caribbean		representative	SanchezBuso2018
ERR349888	ERR349888	10356_1_3,ERS248578	1998	North America	Cuba		representative	SanchezBuso2018
ERR349890	ERR349890	10356_1_5,ERS248580	1998	North America	Cuba		representative	SanchezBuso2018
ERR349891	ERR349891	10356_1_6,ERS248581	1998	North America	Cuba		representative	SanchezBuso2018
ERR349892	ERR349892	10356_1_7,ERS248582	1998	North America	Jamaica		representative	SanchezBuso2018
ERR349895	ERR349895	10356_1_10,ERS248585	2008	South America	Brazil		representative	SanchezBuso2018
ERR349897	ERR349897	10356_1_12,ERS248587	2008	South America	Ecuador		representative	SanchezBuso2018
ERR349900	ERR349900	10356_1_15,ERS248590	1998	North America	USA		representative	SanchezBuso2018
ERR349912	ERR349912	10356_1_27,ERS248603	1993	Europe	UK		representative	SanchezBuso2018
ERR349916	ERR349916	10356_1_31,ERS248607	1993	Europe	UK		representative	SanchezBuso2018
ERR349918	ERR349918	10356_1_33,ERS248609	1998	Europe	Denmark		representative	SanchezBuso2018
ERR349923	ERR349923	10356_1_38,ERS248614	1998	Europe	France		representative	SanchezBuso2018
ERR349926	ERR349926	10356_1_41,ERS248617	1998	Europe	Germany		representative	SanchezBuso2018
ERR349932	ERR349932	10356_1_47,ERS248623	1998	Europe	Greece		representative	SanchezBuso2018
ERR349951	ERR349951	10356_1_66,ERS248642	1998	Europe	UK		representative	SanchezBuso2018
ERR349960	ERR349960	10356_1_75,ERS248651	1999	Asia	Turkey		representative	SanchezBuso2018
ERR349961	ERR349961	10356_1_76,ERS248652	1999	Asia	Turkey		representative	SanchezBuso2018
ERR349970	ERR349970	10356_1_85,ERS248661	2004	Europe	Russia		representative	SanchezBuso2018
ERR349971	ERR349971	10356_1_86,ERS248662	2004	Europe	Russia		representative	SanchezBuso2018
ERR349976	ERR349976	10356_1_91,ERS248667	2004	Europe	Russia		representative	SanchezBuso2018
ERR349978	ERR349978	10356_1_93,ERS248669	2004	Europe	Russia		representative	SanchezBuso2018
ERR3577328	ERR3577328	ERS3797878	2015	Europe	UK	England	representative	Town2020
ERR3577467	ERR3577467	ERS3796994	2015	Europe	UK	England	representative	Town2020
ERR3577528	ERR3577528	ERS3797056	2015	Europe	UK	England	representative	Town2020
ERR3577534	ERR3577534	ERS3797062	2015	Europe	UK	England	representative	Town2020
ERR3577590	ERR3577590	ERS3797192	2014	Europe	UK	England	representative	Town2020
ERR3577830	ERR3577830	ERS3797439	2013	Europe	UK	England	representative	Town2020
ERR3577890	ERR3577890	ERS3797692	2013	Europe	UK	England	representative	Town2020
ERR3577955	ERR3577955	ERS1806295	2016	Europe	UK	England	representative	Town2020
ERR3577970	ERR3577970	ERS1806311	2016	Europe	UK	England	representative	Town2020
ERR3577998	ERR3577998	ERS1806340	2016	Europe	UK	England	representative	Town2020
ERR3578026	ERR3578026	ERS1806366	2016	Europe	UK	England	representative	Town2020
ERR3578054	ERR3578054	ERS1806399	2016	Europe	UK	England	representative	Town2020
ERR3578067	ERR3578067	ERS1806411	2016	Europe	UK	England	representative	Town2020
ERR3578130	ERR3578130	ERS1806480	2016	Europe	UK	England	representative	Town2020
ERR3578134	ERR3578134	ERS1806484	2016	Europe	UK	England	representative	Town2020
ERR3578922	ERR3578922	ERS3797524	2013	Europe	UK	England	representative	Town2020
ERR3578940	ERR3578940	ERS3797542	2013	Europe	UK	England	representative	Town2020
ERR3579023	ERR3579023	ERS3797628	2015	Europe	UK	England	representative	Town2020
ERR3579095	ERR3579095	ERS3797801	2015	Europe	UK	England	representative	Town2020
ERR3623126	ERR3623126	VNM11-1	2011	Asia	Vietnam		representative	Lan2020
ERR3623134	ERR3623134	VNM11-106	2011	Asia	Vietnam		representative	Lan2020
ERR3623147	ERR3623147	VNM11-19	2011	Asia	Vietnam		representative	Lan2020
ERR3623149	ERR3623149	VNM11-2	2011	Asia	Vietnam		representative	Lan2020
ERR3623152	ERR3623152	VNM11-22	2011	Asia	Vietnam		representative	Lan2020
ERR3623155	ERR3623155	VNM11-25	2011	Asia	Vietnam		representative	Lan2020
ERR3623159	ERR3623159	VNM11-28	2011	Asia	Vietnam		representative	Lan2020
ERR3623168	ERR3623168	VNM11-36	2011	Asia	Vietnam		representative	Lan2020
ERR3623170	ERR3623170	VNM11-38	2011	Asia	Vietnam		representative	Lan2020
ERR3623182	ERR3623182	VNM11-49	2011	Asia	Vietnam		representative	Lan2020
ERR3623184	ERR3623184	VNM11-50	2011	Asia	Vietnam		representative	Lan2020
ERR3623231	ERR3623231	VNM11-92	2011	Asia	Vietnam		representative	Lan2020
ERR3623356	ERR3623356	VNM16-103	2016	Asia	Vietnam		representative	Lan2020
ERR3623361	ERR3623361	VNM16-108	2016	Asia	Vietnam		representative	Lan2020
ERR3623409	ERR3623409	VNM16-18	2016	Asia	Vietnam		representative	Lan2020
ERR3623410	ERR3623410	VNM16-19	2016	Asia	Vietnam		representative	Lan2020
ERR3623414	ERR3623414	VNM16-23	2016	Asia	Vietnam		representative	Lan2020
ERR3623422	ERR3623422	VNM16-33	2016	Asia	Vietnam		representative	Lan2020
ERR3623475	ERR3623475	VNM16-84	2016	Asia	Vietnam		representative	Lan2020
ERR363577	ERR363577	10625_6_2,ERS311583	1999	Asia	Thailand		representative	SanchezBuso2018
ERR363578	ERR363578	10625_6_3,ERS311584	1999	Asia	Thailand		representative	SanchezBuso2018
ERR363587	ERR363587	10625_6_12,ERS311593	2001	Asia	Japan		representative	SanchezBuso2018
ERR363607	ERR363607	10625_6_32,ERS311613	2007	Asia	India		representative	SanchezBuso2018
ERR363609	ERR363609	10625_6_34,ERS311615	2007	Asia	India		representative	SanchezBuso2018
ERR363612	ERR363612	10625_6_37,ERS311618	2008	Asia	China		representative	SanchezBuso2018
ERR363614	ERR363614	10625_6_39,ERS311620	2008	Asia	Indonesia		representative	SanchezBuso2018
ERR363615	ERR363615	10625_6_40,ERS311621	2008	Asia	Indonesia		representative	SanchezBuso2018
ERR363619	ERR363619	10625_6_44,ERS311625	2008	Asia	Philippines		representative	SanchezBuso2018
ERR363621	ERR363621	10625_6_46,ERS311627	2008	Asia	Thailand		representative	SanchezBuso2018
ERR363623	ERR363623	10625_6_48,ERS311629	2008	Asia	Thailand		representative	SanchezBuso2018
ERR363625	ERR363625	10625_6_50,ERS311631	2008	Asia	Thailand		representative	SanchezBuso2018
ERR363627	ERR363627	10625_6_52,ERS311633	2008	Asia	Thailand		representative	SanchezBuso2018
ERR363630	ERR363630	10625_6_55,ERS311636	2008	Asia	Thailand		representative	SanchezBuso2018
ERR363639	ERR363639	10625_6_64,ERS311645	2009	Asia	India		representative	SanchezBuso2018
ERR363640	ERR363640	10625_6_65,ERS311646	2009	Asia	India		representative	SanchezBuso2018
ERR363641	ERR363641	10625_6_66,ERS311647	2009	Asia	India		representative	SanchezBuso2018
ERR363643	ERR363643	10625_6_68,ERS311649	2009	Asia	India		representative	SanchezBuso2018
ERR363648	ERR363648	10625_6_73,ERS311654	2010	Asia	India		representative	SanchezBuso2018
ERR363650	ERR363650	10625_6_75,ERS311656	2010	Asia	India		representative	SanchezBuso2018
ERR363652	ERR363652	10625_6_77,ERS311658	2010	Asia	India		representative	SanchezBuso2018
ERR363655	ERR363655	10625_6_80,ERS311661	2010	Asia	India		representative	SanchezBuso2018
ERR363659	ERR363659	10625_6_84,ERS311665	2010	Asia	Bhutan		representative	SanchezBuso2018
ERR363664	ERR363664	10625_6_89,ERS311670	2010	Asia	Bhutan		representative	SanchezBuso2018
ERR363670	ERR363670	10625_6_95,ERS311676	2011	Asia	Pakistan		representative	SanchezBuso2018
ERR3851511	ERR3851511	NGPT03016	2003-10-24	Europe	Portugal	Lisbon Metropolitan Area	representative	Pinto2020
ERR3851539	ERR3851539	NGPT04005	2004-06-25	Europe	Portugal	Lisbon Metropolitan Area	representative	Pinto2020
ERR3851629	ERR3851629	NGPT10069	2010-12-17	Europe	Portugal	Lisbon Metropolitan Area	representative	Pinto2020
ERR3851636	ERR3851636	NGPT03003	2003-02-07	Europe	Portugal	Lisbon Metropolitan Area	representative	Pinto2020
ERR3851726	ERR3851726	NGPT09029	2009-04-28	Europe	Portugal	Lisbon Metropolitan Area	representative	Pinto2020
ERR3851755	ERR3851755	NGPT07015	2007-03-26	Europe	Portugal	North	representative	Pinto2020
ERR3851804	ERR3851804	NGPT06009	2006-05-02	Europe	Portugal	Lisbon Metropolitan Area	representative	Pinto2020
ERR3851848	ERR3851848	NGPT11040	2011-04-14	Europe	Portugal	Lisbon Metropolitan Area	representative	Pinto2020
ERR388291	ERR388291	10868_8_12,ERS254045	2008	Europe	Greece		representative	SanchezBuso2018
ERR388294	ERR388294	10868_8_15,ERS254048	2008	Europe	Poland		representative	SanchezBuso2018
ERR388316	ERR388316	10868_8_37,ERS254070	2009	Europe	Norway		representative	SanchezBuso2018
ERR388320	ERR388320	10868_8_41,ERS254074	2009	Europe	Estonia		representative	SanchezBuso2018
ERR388324	ERR388324	10868_8_45,ERS254078	2009	Europe	Belarus		representative	SanchezBuso2018
ERR388329	ERR388329	10868_8_50,ERS254083	2009	Europe	Belarus		representative	SanchezBuso2018
ERR388340	ERR388340	10868_8_61,ERS254094	2010	Europe	Estonia		representative	SanchezBuso2018
ERR388359	ERR388359	10868_8_80,ERS254113	2010	Europe	Poland		representative	SanchezBuso2018
ERR388367	ERR388367	10868_8_88,ERS254121	2010	Europe	Slovenia		representative	SanchezBuso2018
ERR388419	ERR388419	10900_8_45,ERS254173	1979	Asia	Thailand		representative	SanchezBuso2018
ERR388422	ERR388422	10900_8_48,ERS254176	1996	Oceania	Australia		representative	SanchezBuso2018
ERR388423	ERR388423	10900_8_49,ERS254177	1997	Oceania	Australia		representative	SanchezBuso2018
ERR388428	ERR388428	10900_8_54,ERS254182	1998	Asia	China		representative	SanchezBuso2018
ERR388429	ERR388429	10900_8_55,ERS254183	1998	Asia	China		representative	SanchezBuso2018
ERR388430	ERR388430	10900_8_56,ERS254184	1998	Asia	China		representative	SanchezBuso2018
ERR388431	ERR388431	10900_8_57,ERS254185	1998	Asia	China		representative	SanchezBuso2018
ERR388432	ERR388432	10900_8_58,ERS254186	1998	Asia	China	Hong Kong	representative	SanchezBuso2018
ERR388433	ERR388433	10900_8_59,ERS254187	1998	Asia	Indonesia		representative	SanchezBuso2018
ERR388434	ERR388434	10900_8_60,ERS254188	1998	Asia	Indonesia		representative	SanchezBuso2018
ERR388435	ERR388435	10900_8_61,ERS254189	1998	Asia	Indonesia		representative	SanchezBuso2018
ERR388438	ERR388438	10900_8_64,ERS254192	1998	Asia	Philippines		representative	SanchezBuso2018
ERR388442	ERR388442	10900_8_68,ERS254196	1998	Asia	Philippines		representative	SanchezBuso2018
ERR388445	ERR388445	10900_8_71,ERS254199	1998	Asia	Philippines		representative	SanchezBuso2018
ERR388446	ERR388446	10900_8_72,ERS254200	1998	Asia	Philippines		representative	SanchezBuso2018
ERR388447	ERR388447	10900_8_73,ERS254201	1998	Asia	Thailand		representative	SanchezBuso2018
ERR388448	ERR388448	10900_8_74,ERS254202	1998	Asia	Thailand		representative	SanchezBuso2018
ERR388449	ERR388449	10900_8_75,ERS254203	1998	Asia	Thailand		representative	SanchezBuso2018
ERR388451	ERR388451	10900_8_77,ERS254205	1998	Asia	Thailand		representative	SanchezBuso2018
ERR388452	ERR388452	10900_8_78,ERS254206	1998	Asia	Thailand		representative	SanchezBuso2018
ERR388454	ERR388454	10900_8_80,ERS254208	1998	Asia	Thailand		representative	SanchezBuso2018
ERR439284	ERR439284		1940	Europe	Denmark		representative	Golparian2020
ERR439285	ERR439285		1940	Europe	Denmark		representative	Golparian2020
ERR439287	ERR439287		1940	Europe	Denmark		representative	Golparian2020
ERR439288	ERR439288		1940	Europe	Denmark		representative	Golparian2020
ERR439292	ERR439292		1941	Europe	Denmark		representative	Golparian2020
ERR439293	ERR439293		1941	Europe	Denmark		representative	Golparian2020
ERR439295	ERR439295		1941	Europe	Denmark		representative	Golparian2020
ERR439304	ERR439304		1943	Europe	Denmark		representative	Golparian2020
ERR439305	ERR439305		1943	Europe	Denmark		representative	Golparian2020
ERR439307	ERR439307		1946	Europe	Denmark		representative	Golparian2020
ERR439308	ERR439308		1946	Europe	Denmark		representative	Golparian2020
ERR439309	ERR439309		1946	Europe	Denmark		representative	Golparian2020
ERR439311	ERR439311		1947	Europe	Denmark		representative	Golparian2020
ERR439312	ERR439312		1928	Europe	Denmark		representative	Golparian2020
ERR439313	ERR439313		1932	Europe	Denmark		representative	Golparian2020
ERR439315	ERR439315		1932	Europe	Denmark		representative	Golparian2020
ERR439319	ERR439319		1930	Europe	Denmark		representative	Golparian2020
ERR439320	ERR439320		1928	Europe	Denmark		representative	Golparian2020
ERR439321	ERR439321		1931	Europe	Denmark		representative	Golparian2020
ERR439323	ERR439323		1947	Europe	Denmark		representative	Golparian2020
ERR439324	ERR439324		1947	Europe	Denmark		representative	Golparian2020
ERR439325	ERR439325		1951	Europe	Denmark		representative	Golparian2020
ERR439326	ERR439326		1951	Europe	Denmark		representative	Golparian2020
ERR439327	ERR439327		1951	Europe	Denmark		representative	Golparian2020
ERR439329	ERR439329		1951	Europe	Denmark		representative	Golparian2020
ERR439334	ERR439334		1953	Europe	Denmark		representative	Golparian2020
ERR439335	ERR439335		1953	Europe	Denmark		representative	Golparian2020
ERR439336	ERR439336		1954	Europe	Denmark		representative	Golparian2020
ERR439337	ERR439337		1954	Europe	Denmark		representative	Golparian2020
ERR439338	ERR439338		1954	Europe	Denmark		representative	Golparian2020
ERR439342	ERR439342		1954	Europe	Denmark		representative	Golparian2020
ERR439344	ERR439344		1954	Europe	Denmark		representative	Golparian2020
ERR439348	ERR439348		1955	Europe	Denmark		representative	Golparian2020
ERR439349	ERR439349		1955	Europe	Denmark		representative	Golparian2020
ERR439351	ERR439351		1955	Europe	Denmark		representative	Golparian2020
ERR439356	ERR439356		1969	Europe	Denmark		representative	Golparian2020
ERR439359	ERR439359		1956	Europe	Denmark		representative	Golparian2020
ERR439362	ERR439362		1956	Europe	Denmark		representative	Golparian2020
ERR439364	ERR439364		1956	Europe	Denmark		representative	Golparian2020
ERR439367	ERR439367		1958	Europe	Denmark		representative	Golparian2020
ERR439371	ERR439371		1961	Europe	Denmark		representative	Golparian2020
ERR439373	ERR439373		1961	Europe	Denmark		representative	Golparian2020
ERR449458	ERR449458	11792_4_3,ERS354370	2011	Asia	Pakistan		representative	SanchezBuso2018
ERR449460	ERR449460	11792_4_5,ERS354372	2011	Asia	Pakistan		representative	SanchezBuso2018
ERR449480	ERR449480	11792_4_26,ERS354392	1989	Africa	The Gambia		representative	SanchezBuso2018
ERR449482	ERR449482	11792_4_28,ERS354394	1991	Africa	South Africa		representative	SanchezBuso2018
ERR449483	ERR449483	11792_4_29,ERS354395	1991	Africa	South Africa		representative	SanchezBuso2018
ERR449484	ERR449484	11792_4_30,ERS354396	1992	Africa	Tanzania		representative	SanchezBuso2018
ERR449486	ERR449486	11792_4_33,ERS354398	1998	Africa	Cabo Verde		representative	SanchezBuso2018
ERR449491	ERR449491	11792_4_38,ERS354403	1998	Africa	Morocco		representative	SanchezBuso2018
ERR449492	ERR449492	11792_4_39,ERS354404	1998	Africa	Tanzania		representative	SanchezBuso2018
ERR449493	ERR449493	11792_4_40,ERS354405	1999	Africa	Uganda		representative	SanchezBuso2018
ERR449496	ERR449496	11792_4_44,ERS354408	1999	Africa	Guinea		representative	SanchezBuso2018
ERR449497	ERR449497	11792_4_45,ERS354409	1999	Africa	Morocco		representative	SanchezBuso2018
ERR449500	ERR449500	11792_4_48,ERS354412	2007	Africa	Guinea-Bissau		representative	SanchezBuso2018
ERR449505	ERR449505	11792_4_53,ERS354417	2007	Africa	Guinea-Bissau		representative	SanchezBuso2018
ERR449514	ERR449514	11792_4_62,ERS354426	2007	Africa	Guinea-Bissau		representative	SanchezBuso2018
ERR449524	ERR449524	11792_4_72,ERS354436	2007	Africa	Guinea-Bissau		representative	SanchezBuso2018
ERR449553	ERR449553		1964	Europe	Denmark		representative	Golparian2020
ERR449554	ERR449554		1964	Europe	Denmark		representative	Golparian2020
ERR449555	ERR449555		1964	Europe	Denmark		representative	Golparian2020
ERR449556	ERR449556		1964	Europe	Denmark		representative	Golparian2020
ERR449559	ERR449559		1936	Europe	Denmark		representative	Golparian2020
ERR449562	ERR449562		1945	Europe	Denmark		representative	Golparian2020
ERR449565	ERR449565		1940	Europe	Denmark		representative	Golparian2020
ERR449566	ERR449566		1965	Europe	Denmark		representative	Golparian2020
ERR449569	ERR449569		1940	Europe	Denmark		representative	Golparian2020
ERR449571	ERR449571		1941	Europe	Denmark		representative	Golparian2020
ERR449572	ERR449572		1941	Europe	Denmark		representative	Golparian2020
ERR449574	ERR449574		1967	Europe	Denmark		representative	Golparian2020
ERR449578	ERR449578		1968	Europe	Denmark		representative	Golparian2020
ERR449582	ERR449582		1979	Europe	Denmark		representative	Golparian2020
ERR449585	ERR449585		1979	Europe	Denmark		representative	Golparian2020
ERR4776618	ERR4776618	SAMEA7492320,ERS5248970,160909045201	2016	Europe	Netherlands		representative	KorneElenbaas2021
ERR4776759	ERR4776759	SAMEA7492461,ERS5249111,190222010101	2019	Europe	Netherlands		representative	KorneElenbaas2021
ERR4776783	ERR4776783	SAMEA7492485,ERS5249135,190416003902	2019	Europe	Netherlands		representative	KorneElenbaas2021
ERR485166	ERR485166	12045_8_76,ERS354451	1998	Asia	Saudi Arabia		representative	SanchezBuso2018
ERR502176	ERR502176		1997	Europe	Denmark		representative	Golparian2020
ERR502180	ERR502180		2000	Europe	Denmark		representative	Golparian2020
ERR502182	ERR502182		2002	Europe	Denmark		representative	Golparian2020
ERR502185	ERR502185		2004	Europe	Denmark		representative	Golparian2020
ERR502198	ERR502198		2013	Europe	Denmark		representative	Golparian2020
ERR502211	ERR502211		2013	Europe	Denmark		representative	Golparian2020
ERR502212	ERR502212		2013	Europe	Denmark		representative	Golparian2020
ERR502213	ERR502213		1980	Europe	Denmark		representative	Golparian2020
ERR502215	ERR502215		1981	Europe	Denmark		representative	Golparian2020
ERR502217	ERR502217		1982	Europe	Denmark		representative	Golparian2020
ERR502221	ERR502221		1984	Europe	Denmark		representative	Golparian2020
ERR502223	ERR502223		1985	Europe	Denmark		representative	Golparian2020
ERR502227	ERR502227		1987	Europe	Denmark		representative	Golparian2020
ERR502228	ERR502228		1990	Europe	Denmark		representative	Golparian2020
ERR502233	ERR502233		1995	Europe	Denmark		representative	Golparian2020
ERR502235	ERR502235		1995	Europe	Denmark		representative	Golparian2020
ERR775141	ERR775141		1951	Europe	Denmark		representative	Golparian2020
ERR775147	ERR775147		1942	Europe	Denmark		representative	Golparian2020
ERR779758	ERR779758		1946	Europe	Denmark		representative	Golparian2020
ERR779772	ERR779772		1959	Europe	Denmark		representative	Golparian2020
ERR779774	ERR779774		1958	Europe	Denmark		representative	Golparian2020
ERR779802	ERR779802		1943	Europe	Denmark		representative	Golparian2020
ERR779820	ERR779820		1940	Europe	Denmark		representative	Golparian2020
ERR779821	ERR779821		1940	Europe	Denmark		representative	Golparian2020
ERR779836	ERR779836		1943	Europe	Denmark		representative	Golparian2020
ERR779837	ERR779837		1943	Europe	Denmark		representative	Golparian2020
ERR7975736	ERR7975736	16_137	2016	Europe	Sweden	Halland	representative	Hadad2022
ERR7975916	ERR7975916	16_169	2016	Europe	Sweden	Vasternorrland	representative	Hadad2022
ERR7975942	ERR7975942	16_191	2016	Europe	Sweden	Vasternorrland	representative	Hadad2022
ERR7975949	ERR7975949	16_197	2016	Europe	Sweden	Norrbotten	representative	Hadad2022
ERR7976024	ERR7976024	16_260	2016	Europe	Sweden	Varmland	representative	Hadad2022
ERR7976087	ERR7976087	16_284	2016	Europe	Sweden	Vastra Gotaland	representative	Hadad2022
ERR7976204	ERR7976204	16_286	2016	Europe	Sweden	Vastra Gotaland	representative	Hadad2022
ERR7976264	ERR7976264	16_301	2016	Europe	Sweden	Jonkoping county	representative	Hadad2022
ERR7977494	ERR7977494	16_305	2016	Europe	Sweden	Uppsala	representative	Hadad2022
ERR7977637	ERR7977637	16_35	2016	Europe	Sweden	Norrbotten	representative	Hadad2022
ERR7977641	ERR7977641	16_352	2016	Europe	Sweden	Dalarna	representative	Hadad2022
ERR7977644	ERR7977644	16_356	2016	Europe	Sweden	Vastra Gotaland	representative	Hadad2022
ERR7985858	ERR7985858	16_444	2016	Europe	Sweden	Varmland	representative	Hadad2022
ERR7985863	ERR7985863	16_45	2016	Europe	Sweden	Halland	representative	Hadad2022
ERR7985866	ERR7985866	16_452	2016	Europe	Sweden	Halland	representative	Hadad2022
ERR7986114	ERR7986114	16_62	2016	Europe	Sweden	Norrbotten	representative	Hadad2022
ERR7986118	ERR7986118	16_67	2016	Europe	Sweden	Vastra Gotaland	representative	Hadad2022
ERR7986122	ERR7986122	16_71	2016	Europe	Sweden	Vastmanland	representative	Hadad2022
ERR7986133	ERR7986133	16_84	2016	Europe	Sweden	Vasternorrland	representative	Hadad2022
ERR7986565	ERR7986565	16AM104014	2016	Europe	Sweden	Stockholm	representative	Hadad2022
ERR7986758	ERR7986758	16AM107420	2016	Europe	Sweden	Stockholm	representative	Hadad2022
ERR7986854	ERR7986854	16AM109214	2016	Europe	Sweden	Stockholm	representative	Hadad2022
ERR7987167	ERR7987167	500025	2016	Europe	Sweden	Skane	representative	Hadad2022
ERR7987170	ERR7987170	500042	2016	Europe	Sweden	Skane	representative	Hadad2022
ERR7987388	ERR7987388	500456	2016	Europe	Sweden	Skane	representative	Hadad2022
ERR7993907	ERR7993907	500834	2016	Europe	Sweden	Skane	representative	Hadad2022
ERR9668845	ERR9668845	TH100	2018	Asia	Thailand	Bangkok	representative	Golparian2022
ERR9668912	ERR9668912	TH24	2018	Asia	Thailand	Bangkok	representative	Golparian2022
ERR9668921	ERR9668921	TH28	2018	Asia	Thailand	Bangkok	representative	Golparian2022
ERR9668925	ERR9668925	TH3	2018	Asia	Thailand	Bangkok	representative	Golparian2022
ERR9668940	ERR9668940	TH39	2018	Asia	Thailand	Bangkok	representative	Golparian2022
ERR9668944	ERR9668944	TH42	2018	Asia	Thailand	Bangkok	representative	Golparian2022
ERR9668972	ERR9668972	TH59	2018	Asia	Thailand	Bangkok	representative	Golparian2022
ERR9668981	ERR9668981	TH66	2018	Asia	Thailand	Bangkok	representative	Golparian2022
ERR9668982	ERR9668982	TH67	2018	Asia	Thailand	Bangkok	representative	Golparian2022
ERR9668983	ERR9668983	TH68	2018	Asia	Thailand	Bangkok	representative	Golparian2022
ERR9668986	ERR9668986	TH70	2018	Asia	Thailand	Bangkok	representative	Golparian2022
ERR9668990	ERR9668990	TH74	2018	Asia	Thailand	Bangkok	representative	Golparian2022
ERR9668994	ERR9668994	TH78	2018	Asia	Thailand	Bangkok	representative	Golparian2022
ERR9669000	ERR9669000	TH83	2018	Asia	Thailand	Bangkok	representative	Golparian2022
ERR9669009	ERR9669009	TH90	2018	Asia	Thailand	Bangkok	representative	Golparian2022
ERR9669012	ERR9669012	TH93	2018	Asia	Thailand	Bangkok	representative	Golparian2022
ERR9669015	ERR9669015	TH96	2018	Asia	Thailand	Bangkok	representative	Golparian2022
ERR9669016	ERR9669016	TH97	2018	Asia	Thailand	Bangkok	representative	Golparian2022
ERR976912	ERR976912	63179		Africa	Kenya		representative	Cehovin2018
ERR976923	ERR976923	59688		Africa	Kenya		representative	Cehovin2018
ERR9837161	ERR9837161	ECDC_AT18_980030	2018	Europe	Austria		representative	SanchezBuso2022
ERR9837200	ERR9837200	ECDC_NL18_180918010401	2018	Europe	Netherlands		representative	SanchezBuso2022
ERR9837244	ERR9837244	ECDC_PT18_444	2018	Europe	Portugal		representative	SanchezBuso2022
ERR9837340	ERR9837340	ECDC_ES18_8313	2018	Europe	Spain		representative	SanchezBuso2022
ERR9837360	ERR9837360	ECDC_ES18_8367	2018	Europe	Spain		representative	SanchezBuso2022
ERR9837378	ERR9837378	ECDC_PT18_387	2018	Europe	Portugal		representative	SanchezBuso2022
ERR9837436	ERR9837436	ECDC_PT18_424	2018	Europe	Portugal		representative	SanchezBuso2022
ERR9837541	ERR9837541	ECDC_ES18_8372	2018	Europe	Spain		representative	SanchezBuso2022
ERR9837562	ERR9837562	ECDC_PT18_474	2018	Europe	Portugal		representative	SanchezBuso2022
ERR9837614	ERR9837614	ECDC_GR18_006	2018	Europe	Greece		representative	SanchezBuso2022
ERR9837719	ERR9837719	ECDC_IT18_4311	2018	Europe	Italy		representative	SanchezBuso2022
ERR9837788	ERR9837788	ECDC_ES18_8271	2018	Europe	Spain		representative	SanchezBuso2022
ERR9837801	ERR9837801	ECDC_DK18_743	2018	Europe	Denmark		representative	SanchezBuso2022
ERR9837827	ERR9837827	ECDC_NO18_643139	2018	Europe	Norway		representative	SanchezBuso2022
ERR9837890	ERR9837890	ECDC_IT18_4160	2018	Europe	Italy		representative	SanchezBuso2022
ERR9837901	ERR9837901	ECDC_IT18_4198A	2018	Europe	Italy		representative	SanchezBuso2022
ERR9837911	ERR9837911	ECDC_SE18_131	2018	Europe	Sweden		representative	SanchezBuso2022
ERR9837941	ERR9837941	ECDC_SE18_157	2018	Europe	Sweden		representative	SanchezBuso2022
ERR9838019	ERR9838019	ECDC_SE18_026	2018	Europe	Sweden		representative	SanchezBuso2022
ERR9838108	ERR9838108	ECDC_UK18_NI18004	2018	Europe	United Kingdom		representative	SanchezBuso2022
ERR9838204	ERR9838204	ECDC_NO18_641396	2018	Europe	Norway		representative	SanchezBuso2022
ERR9838261	ERR9838261	ECDC_UK18_18KI030	2018	Europe	United Kingdom		representative	SanchezBuso2022
ERR9838323	ERR9838323	ECDC_GE18_076	2018	Europe	Germany		representative	SanchezBuso2022
ERR9838326	ERR9838326	ECDC_NO18_638328	2018	Europe	Norway		representative	SanchezBuso2022
ERR9838399	ERR9838399	ECDC_NO18_642541	2018	Europe	Norway		representative	SanchezBuso2022
ERR9838419	ERR9838419	ECDC_IS18_S1807290046	2018	Europe	Iceland		representative	SanchezBuso2022
ERR9838455	ERR9838455	ECDC_GE18_019	2018	Europe	Germany		representative	SanchezBuso2022
ERR9838458	ERR9838458	ECDC_GE18_020	2018	Europe	Germany		representative	SanchezBuso2022
ERR9838460	ERR9838460	ECDC_GE18_023	2018	Europe	Germany		representative	SanchezBuso2022
ERR9838508	ERR9838508	ECDC_UK18_18NP035	2018	Europe	United Kingdom		representative	SanchezBuso2022
ERR9838513	ERR9838513	ECDC_FR18_58	2018	Europe	France		representative	SanchezBuso2022
ERR9838543	ERR9838543	ECDC_NO18_638138	2018	Europe	Norway		representative	SanchezBuso2022
ERR9838553	ERR9838553	ECDC_NO18_638181	2018	Europe	Norway		representative	SanchezBuso2022
ERR9838554	ERR9838554	ECDC_UK18_18CC838	2018	Europe	United Kingdom		representative	SanchezBuso2022
ERR9838656	ERR9838656	ECDC_FI18_18GC01409	2018	Europe	Finland		representative	SanchezBuso2022
ERR9838727	ERR9838727	ECDC_HU18_032	2018	Europe	Hungary		representative	SanchezBuso2022
ERR9838745	ERR9838745	ECDC_EE18_005	2018	Europe	Estonia		representative	SanchezBuso2022
ERR9838746	ERR9838746	ECDC_SE18_052	2018	Europe	Sweden		representative	SanchezBuso2022
ERR9838748	ERR9838748	ECDC_SE18_055	2018	Europe	Sweden		representative	SanchezBuso2022
ERR9838756	ERR9838756	ECDC_SE18_066	2018	Europe	Sweden		representative	SanchezBuso2022
ERR9838776	ERR9838776	ECDC_SE18_179	2018	Europe	Sweden		representative	SanchezBuso2022
ERR9838867	ERR9838867	ECDC_SE18_057	2018	Europe	Sweden		representative	SanchezBuso2022
ERR9838909	ERR9838909	ECDC_SE18_177	2018	Europe	Sweden		representative	SanchezBuso2022
ERR9838966	ERR9838966	ECDC_PL18_059	2018	Europe	Poland		representative	SanchezBuso2022
ERR9838975	ERR9838975	ECDC_DK18_760	2018	Europe	Denmark		representative	SanchezBuso2022
ERR9839008	ERR9839008	ECDC_SE18_193	2018	Europe	Sweden		representative	SanchezBuso2022
ERR9839012	ERR9839012	ECDC_SE18_194	2018	Europe	Sweden		representative	SanchezBuso2022
ERR9839020	ERR9839020	ECDC_SE18_196	2018	Europe	Sweden		representative	SanchezBuso2022
ERR9839060	ERR9839060	ECDC_AT18_980581	2018	Europe	Austria		representative	SanchezBuso2022
ERR9839096	ERR9839096	ECDC_SE18_082	2018	Europe	Sweden		representative	SanchezBuso2022
ERR9839159	ERR9839159	ECDC_SE18_102	2018	Europe	Sweden		representative	SanchezBuso2022
ERR9839204	ERR9839204	ECDC_SE18_015	2018	Europe	Sweden		representative	SanchezBuso2022
ERR9839221	ERR9839221	ECDC_AT18_980413	2018	Europe	Austria		representative	SanchezBuso2022
ERR9839224	ERR9839224	ECDC_SE18_125	2018	Europe	Sweden		representative	SanchezBuso2022
ERR9839240	ERR9839240	ECDC_UK18_NI18030	2018	Europe	United Kingdom		representative	SanchezBuso2022
ERR9839275	ERR9839275	ECDC_GE18_086	2018	Europe	Germany		representative	SanchezBuso2022
ERR9839301	ERR9839301	ECDC_UK18_18NO045	2018	Europe	United Kingdom		representative	SanchezBuso2022
ERR9839385	ERR9839385	ECDC_BE18_523	2018	Europe	Belgium		representative	SanchezBuso2022
ERR9839397	ERR9839397	ECDC_UK18_18NE014	2018	Europe	United Kingdom		representative	SanchezBuso2022
ERR9839412	ERR9839412	ECDC_NO18_639351	2018	Europe	Norway		representative	SanchezBuso2022
ERR9839429	ERR9839429	ECDC_BE18_537	2018	Europe	Belgium		representative	SanchezBuso2022
ERR9839443	ERR9839443	ECDC_NO18_639452	2018	Europe	Norway		representative	SanchezBuso2022
FA1090	NC_002946	FA1090,NC_002946	1980	North America	USA		representative	SanchezBuso2018
FA19	NZ_CP012026	FA19,NZ_CP012026	1962	North America	USA		representative	SanchezBuso2018
FFF007	SRR16683527	FFF007	2014-04-01	Asia	Hong Kong	PHL HKSARG	representative	BristowMortimer_2023
FFF012	SRR16683493	FFF012	2014-06-06	Asia	Hong Kong	PHL HKSARG	representative	BristowMortimer_2023
FFF017	SRR16683489	FFF017	2014-08-04	Asia	Hong Kong	PHL HKSARG	representative	BristowMortimer_2023
FFF023	SRR16683484	FFF023	2014-08-25	Asia	Hong Kong	PHL HKSARG	representative	BristowMortimer_2023
FFF041	SRR16683466	FFF041	2014-12-08	Asia	Hong Kong	PHL HKSARG	representative	BristowMortimer_2023
FFF044	SRR16683463	FFF044	2014-06-26	Asia	Hong Kong	PHL HKSARG	representative	BristowMortimer_2023
FFF047	SRR16683459	FFF047	2015-01-08	Asia	Hong Kong	PHL HKSARG	representative	BristowMortimer_2023
FL14	ERR3959653	FL14	2015-2016	South America	Brazil	Florianopolis/Santa Catarina	representative	Golparian2020
FL17	ERR3959656	FL17	2015-2016	South America	Brazil	Florianopolis/Santa Catarina	representative	Golparian2020
FL36	ERR3959677	FL36	2015-2016	South America	Brazil	Florianopolis/Santa Catarina	representative	Golparian2020
FL43	ERR3959685	FL43	2015-2016	South America	Brazil	Florianopolis/Santa Catarina	representative	Golparian2020
FL44	ERR3959686	FL44	2015-2016	South America	Brazil	Florianopolis/Santa Catarina	representative	Golparian2020
GCGS0072	ERR191801	GCGS0072,8289_2#72,SDG-200907-02	2009	North America	USA	San Diego	representative	Grad2014_2016
GCGS0154	ERR855235	GCGS0154,15335_5#85,SDG-200909-22	2009	North America	USA	San Diego	representative	Grad2014_2016
GCGS0200	ERR222899	GCGS0200,8727_5#50,ORA-200907-01	2009	North America	USA	Orange County	representative	Grad2014_2016
GCGS0245	ERR1067881	GCGS0245,17176_1#82,ORA-200110-12	2001	North America	USA	Orange County	representative	Grad2014_2016
GCGS0248	ERR1067838	GCGS0248,17176_1#39,CIN-200410-15	2004	North America	USA	Cincinnati	representative	Grad2014_2016
GCGS0292	ERR854977	GCGS0292,15335_3#16,OKC-200605-17	2006	North America	USA	Oklahoma City	representative	Grad2014_2016
GCGS0295	ERR1082205	GCGS0295,17225_3#34,SDG-200209-04	2002	North America	USA	San Diego	representative	Grad2014_2016
GCGS0296	ERR855084	GCGS0296,15335_4#28,SDG-200503-09	2005	North America	USA	San Diego	representative	Grad2014_2016
GCGS0304	ERR1067795	GCGS0304,17150_8#87,ATL-200101-16	2001	North America	USA	Atlanta	representative	Grad2014_2016
GCGS0305	ERR1067798	GCGS0305,17150_8#90,ATL-200110-16	2001	North America	USA	Atlanta	representative	Grad2014_2016
GCGS0306	ERR1067873	GCGS0306,17176_1#74,ATL-200112-05	2001	North America	USA	Atlanta	representative	Grad2014_2016
GCGS0307	ERR1082182	GCGS0307,17225_3#11,ATL-200202-19	2002	North America	USA	Atlanta	representative	Grad2014_2016
GCGS0313	ERR854949	GCGS0313,15335_2#83,BAL-201203-18	2012	North America	USA	Baltimore	representative	Grad2014_2016
GCGS0317	ERR1067875	GCGS0317,17176_1#76,BHM-200112-11	2001	North America	USA	Birmingham	representative	Grad2014_2016
GCGS0347	ERR854956	GCGS0347,15335_2#90,CLE-201206-17	2012	North America	USA	Cleveland	representative	Grad2014_2016
GCGS0348	ERR854958	GCGS0348,15335_2#92,CLE-201209-10	2012	North America	USA	Cleveland	representative	Grad2014_2016
GCGS0362	ERR1067840	GCGS0362,17176_1#41,DTR-200412-24	2004	North America	USA	Detroit	representative	Grad2014_2016
GCGS0369	ERR854998	GCGS0369,15335_3#37,HON-201103-04	2011	North America	USA	Honolulu	representative	Grad2014_2016
GCGS0373	ERR1067806	GCGS0373,17176_1#7,IND-201308-13	2013	North America	USA	Indianapolis	representative	Grad2014_2016
GCGS0377	ERR854964	GCGS0377,15335_3#3,KCY-201204-04	2012	North America	USA	Kansas City	representative	Grad2014_2016
GCGS0423	ERR855041	GCGS0423,15335_3#80,MIN-201212-08	2012	North America	USA	Minneapolis	representative	Grad2014_2016
GCGS0432	ERR1067810	GCGS0432,17176_1#11,OKC-201306-06	2013	North America	USA	Oklahoma City	representative	Grad2014_2016
GCGS0438	ERR855398	GCGS0438,15335_7#58,ORA-201304-08	2013	North America	USA	Orange County	representative	Grad2014_2016
GCGS0439	ERR1067883	GCGS0439,17176_1#84,PHI-200102-09	2001	North America	USA	Philadelphia	representative	Grad2014_2016
GCGS0440	ERR1067717	GCGS0440,17150_8#9,PHI-200201-01	2002	North America	USA	Philadelphia	representative	Grad2014_2016
GCGS0454	ERR855047	GCGS0454,15335_3#86,PHI-201202-44	2012	North America	USA	Philadelphia	representative	Grad2014_2016
GCGS0465	ERR855028	GCGS0465,15335_3#67,PHX-201101-02	2011	North America	USA	Phoenix	representative	Grad2014_2016
GCGS0471	ERR855052	GCGS0471,15335_3#91,PHX-201202-09	2012	North America	USA	Phoenix	representative	Grad2014_2016
GCGS0472	ERR855054	GCGS0472,15335_3#93,PHX-201202-11	2012	North America	USA	Phoenix	representative	Grad2014_2016
GCGS0474	ERR855337	GCGS0474,15335_6#92,PHX-201303-19	2013	North America	USA	Phoenix	representative	Grad2014_2016
GCGS0509	ERR1067774	GCGS0509,17150_8#66,SFO-200411-05	2004	North America	USA	San Francisco	representative	Grad2014_2016
GCGS0515	ERR855250	GCGS0515,15335_6#5,SFO-201108-13	2011	North America	USA	San Francisco	representative	Grad2014_2016
GCGS0525	ERR1067777	GCGS0525,17150_8#69,ATL-200005-01	2000	North America	USA	Atlanta	representative	Grad2014_2016
GCGS0529	ERR1082212	GCGS0529,17225_3#41,ATL-200308-11	2003	North America	USA	Atlanta	representative	Grad2014_2016
GCGS0599	ERR1067846	GCGS0599,17176_1#47,LVG-200411-07	2004	North America	USA	Las Vegas	representative	Grad2014_2016
GCGS0620	ERR1067811	GCGS0620,17176_1#12,OKC-201311-04	2013	North America	USA	Oklahoma City	representative	Grad2014_2016
GCGS0624	ERR1067715	GCGS0624,17150_8#7,ORA-200201-09	2002	North America	USA	Orange County	representative	Grad2014_2016
GCGS0680	ERR1067822	GCGS0680,17176_1#23,RIC-201305-02	2013	North America	USA	Richmond	representative	Grad2014_2016
GCGS0709	ERR1067871	GCGS0709,17176_1#72,SFO-200008-16	2000	North America	USA	San Francisco	representative	Grad2014_2016
GCGS0726	ERR1067874	GCGS0726,17176_1#75,BHM-200102-16	2001	North America	USA	Birmingham	representative	Grad2014_2016
GCGS0749	ERR1067830	GCGS0749,17176_1#31,IND-201312-07	2013	North America	USA	Indianapolis	representative	Grad2014_2016
GCGS0782	ERR1067718	GCGS0782,17150_8#10,PHI-200209-22	2002	North America	USA	Philadelphia	representative	Grad2014_2016
GCGS0819	ERR1067832	GCGS0819,17176_1#33,ALB-200308-11	2003	North America	USA	Albuquerque	representative	Grad2014_2016
GCGS0839	ERR1067710	GCGS0839,17150_8#2,MIA-200202-22	2002	North America	USA	Miami	representative	Grad2014_2016
GCGS0860	ERR956684	GCGS0860,16043_2#17,PHI-201312-28	2013	North America	USA	Philadelphia	representative	Grad2014_2016
GCGS0870	ERR1067778	GCGS0870,17150_8#70,BHM-200002-09	2000	North America	USA	Birmingham	representative	Grad2014_2016
GCGS1029	ERR854889	GCGS1029,15335_2#23,CLE-200705-20	2007	North America	USA	Cleveland	representative	Grad2014_2016
GCGS1035	ERR854891	GCGS1035,15335_2#25,DTR-200707-15	2007	North America	USA	Detroit	representative	Grad2014_2016
GCs13M				Africa	Ethiopia		representative	ethiopia_isolates_grad_lab
GCs14N				Africa	Ethiopia		representative	ethiopia_isolates_grad_lab
GCs18R				Africa	Ethiopia		representative	ethiopia_isolates_grad_lab
GCs21U				Africa	Ethiopia		representative	ethiopia_isolates_grad_lab
GCs24X				Africa	Ethiopia		representative	ethiopia_isolates_grad_lab
GCs33G				Africa	Ethiopia		representative	ethiopia_isolates_grad_lab
GCs47U				Africa	Ethiopia		representative	ethiopia_isolates_grad_lab
GCs48V				Africa	Ethiopia		representative	ethiopia_isolates_grad_lab
GCs54C				Africa	Ethiopia		representative	ethiopia_isolates_grad_lab
GGG006	SRR16683453	GGG006	2019-01	Asia	Vietnam		representative	BristowMortimer_2023
GGG020	SRR16683603	GGG020	2019-01	Asia	Vietnam		representative	BristowMortimer_2023
GGG022	SRR16683890	GGG022	2019-01	Asia	Vietnam		representative	BristowMortimer_2023
GGG026	SRR16683887	GGG026	2019	Asia	Vietnam		representative	BristowMortimer_2023
GGG031	SRR16683885	GGG031	2019-01	Asia	Vietnam		representative	BristowMortimer_2023
GGG036	SRR16683879	GGG036	2019-01	Asia	Vietnam		representative	BristowMortimer_2023
GGG042	SRR16683873	GGG042	2019-02	Asia	Vietnam		representative	BristowMortimer_2023
HHH001	SRR16683863	HHH001	2019-01	Asia	Vietnam		representative	BristowMortimer_2023
HHH013	SRR16683851	HHH013	2019-02	Asia	Vietnam		representative	BristowMortimer_2023
HHH018	SRR16683845	HHH018	2019-03	Asia	Vietnam		representative	BristowMortimer_2023
HHH038	SRR16683824	HHH038	2019-11	Asia	Vietnam		representative	BristowMortimer_2023
HHH042	SRR16683820	HHH042	2019-01	Asia	Vietnam		representative	BristowMortimer_2023
HHH044	SRR16683818	HHH044	2019-10	Asia	Vietnam		representative	BristowMortimer_2023
JJJ010	SRR16683805	JJJ010	2015-03-26	Asia	Hong Kong	PHL HKSARG	representative	BristowMortimer_2023
JJJ020	SRR16683794	JJJ020	2015-06-29	Asia	Hong Kong	PHL HKSARG	representative	BristowMortimer_2023
JJJ024	SRR16683789	JJJ024	2016-02-01	Asia	Hong Kong	PHL HKSARG	representative	BristowMortimer_2023
LLL004	SRR16683785	LLL004	2013	Africa	South Africa		representative	BristowMortimer_2023
LLL016	SRR16683772	LLL016	2013	Africa	South Africa		representative	BristowMortimer_2023
LLL017	SRR16683771	LLL017	2013	Africa	South Africa		representative	BristowMortimer_2023
LLL020	SRR16683767	LLL020	2013	Africa	South Africa		representative	BristowMortimer_2023
LLL023	SRR16683765	LLL023	2013	Africa	South Africa		representative	BristowMortimer_2023
LLL029	SRR16683760	LLL029	2014	Africa	South Africa		representative	BristowMortimer_2023
LLL045	SRR16683743	LLL045	2014	Africa	South Africa		representative	BristowMortimer_2023
LLL046	SRR16683742	LLL046	2014	Africa	South Africa		representative	BristowMortimer_2023
LLL049	SRR16683740	LLL049	2014	Africa	South Africa		representative	BristowMortimer_2023
MA30		MA30	2015-2016	South America	Brazil	Manaus/Amazonas	representative	Golparian2020
MA43		MA43	2015-2016	South America	Brazil	Manaus/Amazonas	representative	Golparian2020
MA45		MA45	2015-2016	South America	Brazil	Manaus/Amazonas	representative	Golparian2020
MA65		MA65	2015-2016	South America	Brazil	Manaus/Amazonas	representative	Golparian2020
MA73		MA73	2015-2016	South America	Brazil	Manaus/Amazonas	representative	Golparian2020
MMM005	SRR16683733	MMM005	2014	Africa	South Africa		representative	BristowMortimer_2023
Ng_140	SRR16683633	Ng_140	2019-09	North America	Dominican Republic		representative	BristowMortimer_2023
Ng_188	SRR16683617	Ng_188	2019-11	North America	Dominican Republic		representative	BristowMortimer_2023
POA37		POA37	2015-2016	South America	Brazil	Porto Alegre/Rio Grande do Sul	representative	Golparian2020
POA56		POA56	2015-2016	South America	Brazil	Porto Alegre/Rio Grande do Sul	representative	Golparian2020
POA58		POA58	2015-2016	South America	Brazil	Porto Alegre/Rio Grande do Sul	representative	Golparian2020
SP22		SP22	2015-2016	South America	Brazil	Sao Paulo/Sao Paulo	representative	Golparian2020
SRR10619218	SRR10619218	SAMN13526938	2018-01-25	North America	Canada	Saskatchewan	representative	Parmar2020
SRR11903859	SRR11903859	GCWGS-3962	2018-07-01	North America	USA	5-g	representative	Reimche2021
SRR11903915	SRR11903915	GCWGS-3744	2018-05-01	North America	USA	1-a	representative	Reimche2021
SRR11903919	SRR11903919	GCWGS-2192	2018-01-01	North America	USA	6-b	representative	Reimche2021
SRR11904001	SRR11904001	GCWGS-3362	2018-05-01	North America	USA	6-b	representative	Reimche2021
SRR11904209	SRR11904209	GCWGS-4797	2018-10-01	North America	USA	9-e	representative	Reimche2021
SRR11904217	SRR11904217	GCWGS-4790	2018-10-01	North America	USA	7-a	representative	Reimche2021
SRR11904221	SRR11904221	GCWGS-4786	2018-10-01	North America	USA	6-b	representative	Reimche2021
SRR11904288	SRR11904288	GCWGS-4625	2018-10-01	North America	USA	5-c	representative	Reimche2021
SRR11904417	SRR11904417	GCWGS-4303	2018-08-01	North America	USA	2-a	representative	Reimche2021
SRR11904545	SRR11904545	GCWGS-8618	2018-05-01	North America	USA	9-g	representative	Reimche2021
SRR11904572	SRR11904572	GCWGS-5871	2018-07-01	North America	USA	9-f	representative	Reimche2021
SRR11904618	SRR11904618	GCWGS-8518	2018-06-01	North America	USA	9-d	representative	Reimche2021
SRR11904810	SRR11904810	GCWGS-5417	2018-12-01	North America	USA	6-b	representative	Reimche2021
SRR11904845	SRR11904845	GCWGS-8909	2018-12-01	North America	USA	9-g	representative	Reimche2021
SRR11904906	SRR11904906	GCWGS-8684	2018-11-01	North America	USA	9-f	representative	Reimche2021
SRR13300785	SRR13300785	ST157	2013	Africa	South Africa	KwaZulu-Natal	representative	Mitchev2021
SRR13300789	SRR13300789	ST113	2013	Africa	South Africa	KwaZulu-Natal	representative	Mitchev2021
SRR13300793	SRR13300793	ST65	2013	Africa	South Africa	KwaZulu-Natal	representative	Mitchev2021
SRR13300795	SRR13300795	ST11	2013	Africa	South Africa	KwaZulu-Natal	representative	Mitchev2021
SRR13300796	SRR13300796	ST10	2013	Africa	South Africa	KwaZulu-Natal	representative	Mitchev2021
SRR13305401	SRR13305401	SAR517	2014	Africa	South Africa	KwaZulu-Natal	representative	Mitchev2021
SRR13305402	SRR13305402	SAR411	2014	Africa	South Africa	KwaZulu-Natal	representative	Mitchev2021
SRR13305403	SRR13305403	SAR41	2014	Africa	South Africa	KwaZulu-Natal	representative	Mitchev2021
SRR13305407	SRR13305407	SAR306	2014	Africa	South Africa	KwaZulu-Natal	representative	Mitchev2021
SRR13305408	SRR13305408	083-12-0075	2016	Africa	South Africa	KwaZulu-Natal	representative	Mitchev2021
SRR13305414	SRR13305414	SAR197	2014	Africa	South Africa	KwaZulu-Natal	representative	Mitchev2021
SRR13305415	SRR13305415	SAR141	2014	Africa	South Africa	KwaZulu-Natal	representative	Mitchev2021
SRR13305419	SRR13305419	083-12-0061	2016-06-22	Africa	South Africa	KwaZulu-Natal	representative	Mitchev2021
SRR13305428	SRR13305428	MUS251	2015	Africa	South Africa	KwaZulu-Natal	representative	Mitchev2021
SRR13305432	SRR13305432	083-12-0168	2016	Africa	South Africa	KwaZulu-Natal	representative	Mitchev2021
SRR13305435	SRR13305435	SAR840	2014	Africa	South Africa	KwaZulu-Natal	representative	Mitchev2021
SRR13305439	SRR13305439	SAR56	2014	Africa	South Africa	KwaZulu-Natal	representative	Mitchev2021
SRR13429227		91683878	2018-06-23	Europe	United Kingdom	Leeds	representative	Kong2021
SRR13429245		84f02cf9	2018-06-12	Europe	United Kingdom	Leeds	representative	Kong2021
SRR13429265		724ff8fe	2018-08-16	Europe	United Kingdom	Leeds	representative	Kong2021
SRR1661154	SRR1661154	18438	1996	North America	Canada	Alberta	representative	Demczuk2015
SRR1661156	SRR1661156	19984	1997	North America	Canada	Ontario	representative	Demczuk2015
SRR1661157	SRR1661157	20289	1998	North America	Canada	Ontario	representative	Demczuk2015
SRR1661179	SRR1661179	27920	2006	North America	Canada	Ontario	representative	Demczuk2015
SRR1661182	SRR1661182	28072	2006	North America	Canada	British Columbia	representative	Demczuk2015
SRR1661263	SRR1661263	33965	2010	North America	Canada	Quebec	representative	Demczuk2015
SRR1661291	SRR1661291	34796	2011	North America	Canada	Alberta	representative	Demczuk2015
SRR1661319	SRR1661319	35593	2012	North America	Canada	Quebec	representative	Demczuk2015
SRR1661322	SRR1661322	883218	1989	North America	Canada	Saskatchewan	representative	Demczuk2015
SRR1661324	SRR1661324	WHO-F	1991		Canada		representative	Demczuk2016
SRR1661325	SRR1661325	WHO-G	1997		Thailand		representative	Demczuk2016
SRR1661329	SRR1661329	WHO-N	2001		Australia		representative	Demczuk2016
SRR25580149	SRR25580149	GD2021294	2021	Asia	China	Guangdong	representative	Liao2024
SRR25580203	SRR25580203	GD2021234	2021	Asia	China	Guangdong	representative	Liao2024
SRR25580208	SRR25580208	GD2021230	2021	Asia	China	Guangdong	representative	Liao2024
SRR25580211	SRR25580211	GD2021227	2021	Asia	China	Guangdong	representative	Liao2024
SRR25580217	SRR25580217	GD2021222	2021	Asia	China	Guangdong	representative	Liao2024
SRR25580233	SRR25580233	GD2021207	2021	Asia	China	Guangdong	representative	Liao2024
SRR25580284	SRR25580284	GD2021089	2021	Asia	China	Guangdong	representative	Liao2024
SRR25580289	SRR25580289	GD2021084	2021	Asia	China	Guangdong	representative	Liao2024
SRR25580290	SRR25580290	GD2021083	2021	Asia	China	Guangdong	representative	Liao2024
SRR25580301	SRR25580301	GD2021073	2021	Asia	China	Guangdong	representative	Liao2024
SRR25580339	SRR25580339	GD2021317	2021	Asia	China	Guangdong	representative	Liao2024
SRR25580341	SRR25580341	GD2021315	2021	Asia	China	Guangdong	representative	Liao2024
SRR25580342	SRR25580342	GD2021314	2021	Asia	China	Guangdong	representative	Liao2024
SRR25580370	SRR25580370	GD2021043	2021	Asia	China	Guangdong	representative	Liao2024
SRR2736105	SRR2736105	19491	1998	North America	Canada	British Columbia	representative	Demczuk2016
SRR2736118	SRR2736118	21631	1999	North America	Canada	Quebec	representative	Demczuk2016
SRR2736142	SRR2736142	28759	2006	North America	Canada	Ontario	representative	Demczuk2016
SRR2736154	SRR2736154	30978	2008	North America	Canada	Ontario	representative	Demczuk2016
SRR3343540	SRR3343540	SAMN04621966	2005-06-21	Europe	UK	Wales	representative	DeSilva2016
SRR3349197	SRR3349197	SAMN04623637	2013-10-04	Europe	UK	Brighton	representative	DeSilva2016
SRR3349919	SRR3349919	SAMN04624507	2011-10-26	Europe	UK	Brighton	representative	DeSilva2016
SRR3350180	SRR3350180	SAMN04623989	2014-07-24	Europe	UK	Brighton	representative	DeSilva2016
SRR3357289	SRR3357289	d7c6b2dd-a24d-49f9-a7e7-09e6d4e5ea61	2011-01-06	Europe	UK	Brighton	representative	Eyre2017
SRR3360629	SRR3360629	59b7956f-72c7-40d5-a449-6ec61f4fec08	2010-07-28	Europe	UK	Brighton	representative	Eyre2017
SRR3360630	SRR3360630	5a9c227e-e300-4358-94e6-dd3a3fec1a47	2009-08-03	Europe	UK	Brighton	representative	Eyre2017
SRR3360647	SRR3360647	6f29476c-f8b4-4526-91c7-8db4ba4d9a4a	2010-07-26	Europe	UK	Brighton	representative	Eyre2017
SRR3360677	SRR3360677	985f80da-73c4-42a7-a99e-cb21ca7194ef	2009-08-24	Europe	UK	Brighton	representative	Eyre2017
SRR3360687	SRR3360687	a479a20d-c6ce-4880-baab-8d0355c30e4c	2007-08-02	Europe	UK	Brighton	representative	Eyre2017
SRR3360688	SRR3360688	a4a54667-3cb0-4bb9-b064-166ece1ba2d1	2008-06-26	Europe	UK	Brighton	representative	Eyre2017
SRR3360713	SRR3360713	c5541b4f-c41f-4c8b-8261-fc3799eba045	2010-08-16	Europe	UK	Brighton	representative	Eyre2017
SRR3360872	SRR3360872	d1134c00-4628-463e-918a-c04fc09fcce3	2004-07-09	Europe	UK	Brighton	representative	Eyre2017
SRR3360876	SRR3360876	d7d71fd5-6450-430b-b982-29bac412d151	2004-07-12	Europe	UK	Brighton	representative	Eyre2017
SRR3360890	SRR3360890	e887e6f4-425e-44ce-b4a7-dd177a9b1409	2005-07-17	Europe	UK	Brighton	representative	Eyre2017
SRR3360982	SRR3360982	5e1f839c-7aa7-4f6b-a16a-e1cceadbf46e	2004-07-24	Europe	UK	Brighton	representative	Eyre2017
SRR3361352	SRR3361352	3036986e-368a-4abc-8f34-90d1d624ed01	2007-08-22	Europe	UK	Brighton	representative	Eyre2017
SRR3361357	SRR3361357	SAMN04624849	2009-07-02	Europe	UK	Brighton	representative	DeSilva2016
SRR5827030	SRR5827030	NZ2015-237,AUSMDU00006996	2015-03-11	Oceania	New Zealand		representative	Lee2018
SRR5827058	SRR5827058	NZ2015-121,AUSMDU00006887	2015-01-21	Oceania	New Zealand		representative	Lee2018
SRR5827063	SRR5827063	NZ2015-247,AUSMDU00007006	2015-03-18	Oceania	New Zealand		representative	Lee2018
SRR5827065	SRR5827065	NZ2015-130,AUSMDU00004497	2015-01-22	Oceania	New Zealand		representative	Lee2018
SRR5827092	SRR5827092	NZ2015-169,AUSMDU00006932	2015-02-09	Oceania	New Zealand		representative	Lee2018
SRR5827097	SRR5827097	NZ2015-166,AUSMDU00006929	2015-02-10	Oceania	New Zealand		representative	Lee2018
SRR5827098	SRR5827098	NZ2015-165,AUSMDU00006928	2015-02-13	Oceania	New Zealand		representative	Lee2018
SRR5827134	SRR5827134	NZ2015-112,AUSMDU00006879	2015-01-19	Oceania	New Zealand		representative	Lee2018
SRR5827167	SRR5827167	NZ2015-160,AUSMDU00006924	2014-11-04	Oceania	New Zealand		representative	Lee2018
SRR5827182	SRR5827182	NZ2015-82,AUSMDU00006849	2014-12-19	Oceania	New Zealand		representative	Lee2018
SRR5827185	SRR5827185	NZ2015-242,AUSMDU00007001	2015-03-20	Oceania	New Zealand		representative	Lee2018
SRR5827190	SRR5827190	NZ2015-281,AUSMDU00007040	2015-03-31	Oceania	New Zealand		representative	Lee2018
SRR5827195	SRR5827195	NZ2015-286,AUSMDU00007045	2015-04-07	Oceania	New Zealand		representative	Lee2018
SRR5827197	SRR5827197	NZ2015-288,AUSMDU00007047	2015-04-07	Oceania	New Zealand		representative	Lee2018
SRR5827214	SRR5827214	NZ2015-215,AUSMDU00006974	2015-01-05	Oceania	New Zealand		representative	Lee2018
SRR5827229	SRR5827229	NZ2015-221,AUSMDU00006980	2015-03-02	Oceania	New Zealand		representative	Lee2018
SRR5827236	SRR5827236	NZ2015-73,AUSMDU00006841	2014-12-08	Oceania	New Zealand		representative	Lee2018
SRR5827243	SRR5827243	NZ2015-109,AUSMDU00006876	2015-01-09	Oceania	New Zealand		representative	Lee2018
SRR5827245	SRR5827245	NZ2015-103,AUSMDU00006870	2015-01-09	Oceania	New Zealand		representative	Lee2018
SRR5827299	SRR5827299	NZ2015-264,AUSMDU00007023	2015-02-02	Oceania	New Zealand		representative	Lee2018
SRR5827322	SRR5827322	NZ2015-300,AUSMDU00007059	2015-04-24	Oceania	New Zealand		representative	Lee2018
SRR5827331	SRR5827331	NZ2015-186,AUSMDU00004500	2015-02-27	Oceania	New Zealand		representative	Lee2018
SRR5827339	SRR5827339	NZ2015-225,AUSMDU00006984	2015-03-03	Oceania	New Zealand		representative	Lee2018
SRR5827341	SRR5827341	NZ2015-346,AUSMDU00007105	2015-05-14	Oceania	New Zealand		representative	Lee2018
SRR5827361	SRR5827361	NZ2015-139,AUSMDU00006903	2015-02-05	Oceania	New Zealand		representative	Lee2018
SRR5827369	SRR5827369	NZ2015-397,AUSMDU00007156	2015-04-09	Oceania	New Zealand		representative	Lee2018
SRR6765303	SRR6765303	NG102	2012-12-17	Asia	China	XJ	representative	Peng2019
SRR6765310	SRR6765310	NG409	2012-05-08	Asia	China	SH	representative	Peng2019
SRR6765319	SRR6765319	NG255	2012-06-15	Asia	China	SH	representative	Peng2019
SRR6765375	SRR6765375	NG232	2012-01-29	Asia	China	ZJ	representative	Peng2019
SRR6765381	SRR6765381	NG185	2012-06-08	Asia	China	HN	representative	Peng2019
SRR6765394	SRR6765394	NG037	2012-10-11	Asia	China	SH	representative	Peng2019
SRR6765429	SRR6765429	NG267	2012-03-23	Asia	China	GX	representative	Peng2019
SRR6765489	SRR6765489	NG433	2012-01-06	Asia	China	JS	representative	Peng2019
SRR6765490	SRR6765490	NG242	2012-10-04	Asia	China	ZJ	representative	Peng2019
SRR6765617	SRR6765617	NG427	2013-05-13	Asia	China	HN	representative	Peng2019
SRR6765668	SRR6765668	NG144	2013-12-03	Asia	China	LN	representative	Peng2019
SRR7401678	SRR7401678	GCWGS-1598	2016	North America	USA	HHS:9	representative	Thomas2019
SRR8071056	SRR8071056	GCWGS-1322	2016	North America	USA	HHS:5	representative	Thomas2019
SRR8071121	SRR8071121	GCWGS-1256	2014	North America	USA	HHS:7	representative	Thomas2019
SRR8071350	SRR8071350	GCWGS-1039	2016	North America	USA	HHS:6	representative	Thomas2019
SRR8079765	SRR8079765	LRRBGS-0281	2016	North America	USA	HHS:2	representative	Thomas2019
SRR8172041	SRR8172041	GCWGS-2606	2018-01-01	North America	USA	3-a	representative	Reimche2021
SRR955973	SRR955973	CH811	1982	South America	Chile		representative	Ezewudo2015
SRR959017	SRR959017	GC1-182	1982	North America	Canada		representative	Ezewudo2015
SRR960561	SRR960561	SK1902	2006	North America	Canada	Saskatchewan	representative	Ezewudo2015
SRR969353	SRR969353	SK33414	2007	North America	Canada	Saskatchewan	representative	Ezewudo2015
SRR9877818	SRR9877818	GCWGS-4836	2018-10-01	North America	USA	5-e	representative	Reimche2021
SRR9877820	SRR9877820	GCWGS-4838	2018-10-01	North America	USA	5-e	representative	Reimche2021
SRR9878109	SRR9878109	GCWGS-2774	2018-04-01	North America	USA	4-a	representative	Reimche2021
SRR9985746	SRR9985746	GCWGS_1548,SAMN08513526	2017	North America	USA	HHS:6	representative	Gernert2020
SRR9985872	SRR9985872	GCWGS_2098,SAMN09081912	2017	North America	USA	HHS:9	representative	Gernert2020
