# Supplementary material for: Diversity and evolution of a phase-variable multi-locus antigen in Neisseria gonorrhoeae
Source: PLoS Pathog. 2026 May 11;22(5):e1013962. doi: 10.1371/journal.ppat.1013962 (PMC13183285; doi:10.1371/journal.ppat.1013962)
Supplement: S5 Table — (XLSX) [file ppat.1013962.s028.xlsx]

## Sheet: Sheet1
Table S5: Publicly available Neisseria species complete genomes
wgs_id	species	assembly_accession	release_date	bioproject_accession	biosample_accession
MC58	Neisseria meningitidis	GCF_000008805.1	2005-05-26	PRJNA251	SAMN02603997
Z2491	Neisseria meningitidis	GCF_000009105.1	2003-05-06	PRJNA252	SAMEA1705949
FAM18	Neisseria meningitidis	GCF_000009465.1	2007-01-04	PRJNA255	SAMEA1705939
53442	Neisseria meningitidis	GCF_000014105.1	2007-12-03	PRJNA16393	SAMN02603605
8013	Neisseria meningitidis	GCF_000026965.1	2009-10-15	PRJEA34687	SAMEA2272745
alpha14	Neisseria meningitidis	GCF_000083565.1	2009-07-23	PRJNA39689	SAMEA3138289
alpha710	Neisseria meningitidis	GCF_000152165.1	2010-10-13	PRJNA36319	SAMN02603384
G2136	Neisseria meningitidis	GCF_000191425.1	2011-03-04	PRJNA61085	SAMN02604201
H44/76	Neisseria meningitidis	GCF_000191445.1	2011-03-04	PRJNA61079	SAMN02604200
M01-240149	Neisseria meningitidis	GCF_000191465.1	2011-03-04	PRJNA61069	SAMN02604198
M01-240355	Neisseria meningitidis	GCF_000191485.1	2011-03-04	PRJNA61063	SAMN02604196
M04-240196	Neisseria meningitidis	GCF_000191505.1	2011-03-04	PRJNA61073	SAMN02604199
NZ-05/33	Neisseria meningitidis	GCF_000191525.1	2011-03-04	PRJNA61065	SAMN02604197
020-06	Neisseria lactamica	GCF_000196295.1	2010-11-30	PRJNA13472	SAMEA3138337
WUE 2594	Neisseria meningitidis	GCF_000253215.1	2011-01-17	PRJEA61527	SAMEA2272690
510612	Neisseria meningitidis	GCF_000626595.1	2014-04-11	PRJNA239655	SAMN02709031
L91543	Neisseria meningitidis	GCF_000787195.2	2016-07-29	PRJNA268105	SAMN03203069
NM3686	Neisseria meningitidis	GCF_000800235.1	2014-12-09	PRJNA260345	SAMN03020302
M7124	Neisseria meningitidis	GCF_000800275.1	2014-12-09	PRJNA260327	SAMN03020254
NM3682	Neisseria meningitidis	GCF_000800315.1	2014-12-09	PRJNA260393	SAMN03020600
NM3683	Neisseria meningitidis	GCF_000800355.1	2014-12-09	PRJNA260444	SAMN03022885
M10208	Neisseria meningitidis	GCF_000800415.1	2014-12-09	PRJNA260446	SAMN03022902
LNP21362	Neisseria meningitidis	GCF_000816165.1	2015-01-07	PRJNA215160	SAMN03201679
ATCC 29315	Neisseria elongata	GCF_000818035.1	2015-01-14	PRJNA247711	SAMN02797820
B6116/77	Neisseria meningitidis	GCF_001029815.1	2015-06-19	PRJNA235933	SAMN02595590
M0579	Neisseria meningitidis	GCF_001029835.1	2015-06-19	PRJNA235933	SAMN02595591
DE8669	Neisseria meningitidis	GCF_001697105.1	2016-08-02	PRJNA291330	SAMN03944749
DE10444	Neisseria meningitidis	GCF_001697125.1	2016-08-02	PRJNA291329	SAMN03944748
DE8555	Neisseria meningitidis	GCF_001697165.1	2016-08-02	PRJNA291331	SAMN03944750
WUE2121	Neisseria meningitidis	GCF_001697205.1	2016-08-02	PRJNA291332	SAMN03944751
M22718	Neisseria meningitidis	GCF_001697305.1	2016-08-02	PRJNA319252	SAMN04883376
M12752	Neisseria meningitidis	GCF_001697325.1	2016-08-02	PRJNA319252	SAMN04883372
M22819	Neisseria meningitidis	GCF_001697345.1	2016-08-02	PRJNA319252	SAMN04883393
M22809	Neisseria meningitidis	GCF_001697365.1	2016-08-02	PRJNA319252	SAMN04883391
M09293	Neisseria meningitidis	GCF_001697385.1	2016-08-02	PRJNA319252	SAMN04883371
M22189	Neisseria meningitidis	GCF_001697405.1	2016-08-02	PRJNA319252	SAMN04883374
M07149	Neisseria meningitidis	GCF_001697425.1	2016-08-02	PRJNA319252	SAMN04883361
M25474	Neisseria meningitidis	GCF_001697445.1	2016-08-02	PRJNA319252	SAMN04883450
M08001	Neisseria meningitidis	GCF_001697465.1	2016-08-02	PRJNA319252	SAMN04883369
M22748	Neisseria meningitidis	GCF_001697485.1	2016-08-02	PRJNA319252	SAMN04883381
M22811	Neisseria meningitidis	GCF_001697505.1	2016-08-02	PRJNA319252	SAMN04883392
M22772	Neisseria meningitidis	GCF_001697525.1	2016-08-02	PRJNA319252	SAMN04883385
M22769	Neisseria meningitidis	GCF_001697545.1	2016-08-02	PRJNA319252	SAMN04883384
M22745	Neisseria meningitidis	GCF_001697565.1	2016-08-02	PRJNA319252	SAMN04883379
M24730	Neisseria meningitidis	GCF_001697585.1	2016-08-02	PRJNA319252	SAMN04883405
M22801	Neisseria meningitidis	GCF_001697605.1	2016-08-02	PRJNA319252	SAMN04883389
M22804	Neisseria meningitidis	GCF_001697625.1	2016-08-02	PRJNA319252	SAMN04883390
M25438	Neisseria meningitidis	GCF_001697645.1	2016-08-02	PRJNA319252	SAMN04883437
M23413	Neisseria meningitidis	GCF_001697665.1	2016-08-02	PRJNA319252	SAMN04883396
M22722	Neisseria meningitidis	GCF_001697685.1	2016-08-02	PRJNA319252	SAMN04883377
M25070	Neisseria meningitidis	GCF_001697705.1	2016-08-02	PRJNA319252	SAMN04883408
M09261	Neisseria meningitidis	GCF_001697725.1	2016-08-02	PRJNA319252	SAMN04883370
M25462	Neisseria meningitidis	GCF_001697745.1	2016-08-02	PRJNA319252	SAMN04883441
M27559	Neisseria meningitidis	GCF_001697765.1	2016-08-02	PRJNA319252	SAMN04883452
M25472	Neisseria meningitidis	GCF_001697785.1	2016-08-02	PRJNA319252	SAMN04883448
M22759	Neisseria meningitidis	GCF_001697805.1	2016-08-02	PRJNA319252	SAMN04883382
M25087	Neisseria meningitidis	GCF_001697825.1	2016-08-02	PRJNA319252	SAMN04883421
M22783	Neisseria meningitidis	GCF_001697845.1	2016-08-02	PRJNA319252	SAMN04883386
M22828	Neisseria meningitidis	GCF_001697865.1	2016-08-02	PRJNA319252	SAMN04883395
M25459	Neisseria meningitidis	GCF_001697885.1	2016-08-02	PRJNA319252	SAMN04883440
M22160	Neisseria meningitidis	GCF_001697905.1	2016-08-02	PRJNA319252	SAMN04883373
M07161	Neisseria meningitidis	GCF_001697925.1	2016-08-02	PRJNA319252	SAMN04883364
M25476	Neisseria meningitidis	GCF_001697945.1	2016-08-02	PRJNA319252	SAMN04883451
M25456	Neisseria meningitidis	GCF_001697965.1	2016-08-02	PRJNA319252	SAMN04883439
M25419	Neisseria meningitidis	GCF_001697985.1	2016-08-02	PRJNA319252	SAMN04883430
M22740	Neisseria meningitidis	GCF_001698005.1	2016-08-02	PRJNA319252	SAMN04883378
M22822	Neisseria meningitidis	GCF_001698025.1	2016-08-02	PRJNA319252	SAMN04883394
M07162	Neisseria meningitidis	GCF_001698045.1	2016-08-02	PRJNA319252	SAMN04883365
M08000	Neisseria meningitidis	GCF_001698065.1	2016-08-02	PRJNA319252	SAMN04883368
M24705	Neisseria meningitidis	GCF_001698085.1	2016-08-02	PRJNA319252	SAMN04883402
M22191	Neisseria meningitidis	GCF_001698105.1	2016-08-02	PRJNA319252	SAMN04883375
M07165	Neisseria meningitidis	GCF_001703675.1	2016-08-11	PRJNA319252	SAMN04883366
M22747	Neisseria meningitidis	GCF_001703695.1	2016-08-11	PRJNA319252	SAMN04883380
M07999	Neisseria meningitidis	GCF_001703715.1	2016-08-11	PRJNA319252	SAMN04883367
M22790	Neisseria meningitidis	GCF_001703735.1	2016-08-11	PRJNA319252	SAMN04883387
M22797	Neisseria meningitidis	GCF_001703755.1	2016-08-11	PRJNA319252	SAMN04883388
M25074	Neisseria meningitidis	GCF_001703775.1	2016-08-11	PRJNA319252	SAMN04883411
M25073	Neisseria meningitidis	GCF_001703795.1	2016-08-11	PRJNA319252	SAMN04883410
331401	Neisseria meningitidis	GCF_001750825.1	2016-10-03	PRJNA294349	SAMN04023208
38277	Neisseria meningitidis	GCF_001974965.1	2017-01-30	PRJNA305279	SAMN04321475
Y92-1009	Neisseria lactamica	GCF_002022745.1	2017-03-07	PRJNA331097	SAMN05437355
FDAARGOS_214	Neisseria meningitidis	GCF_002073235.2	2018-02-28	PRJNA231221	SAMN04875551
FDAARGOS_215	Neisseria meningitidis	GCF_002073275.2	2018-02-23	PRJNA231221	SAMN04875552
FDAARGOS_211	Neisseria meningitidis	GCF_002073555.2	2018-02-23	PRJNA231221	SAMN04875548
FDAARGOS_209	Neisseria meningitidis	GCF_002073575.2	2018-02-23	PRJNA231221	SAMN04875546
FDAARGOS_210	Neisseria meningitidis	GCF_002073595.2	2018-02-28	PRJNA231221	SAMN04875547
FDAARGOS_212	Neisseria meningitidis	GCF_002073675.2	2018-02-28	PRJNA231221	SAMN04875549
FDAARGOS_260	Neisseria mucosa	GCF_002073715.2	2018-02-28	PRJNA231221	SAMN04875586
COL-201504-11	Neisseria meningitidis	GCF_002075815.1	2017-03-31	PRJNA319252	SAMN05560575
10023	Neisseria chenwenguii	GCF_002216145.1	2017-07-10	PRJNA341560	SAMN05726023
KEM232	Neisseria sp.	GCF_002237445.1	2017-07-31	PRJNA394664	SAMN07357172
10022	Neisseria weixii	GCF_002327085.1	2017-09-21	PRJNA394640	SAMN07357044
M26417	Neisseria meningitidis	GCF_002556585.1	2017-10-16	PRJNA400487	SAMN07615714
UMB0023	Neisseria perflava	GCF_002863305.2	2023-11-01	PRJNA316969	SAMN08193708
M21273	Neisseria meningitidis	GCF_002951575.1	2018-02-01	PRJNA324131	SAMN06144986
ATCC 19696	Neisseria mucosa	GCF_003028315.1	2018-04-01	PRJNA445206	SAMN08770273
M15911	Neisseria elongata	GCF_003351545.1	2018-08-01	PRJNA428178	SAMN09704973
M17106	Neisseria lactamica	GCF_003351565.1	2018-08-01	PRJNA428178	SAMN09704838
M18660	Neisseria subflava	GCF_003351665.1	2018-08-01	PRJNA428178	SAMN09704641
M15910	Neisseria elongata	GCF_003351685.1	2018-08-01	PRJNA428178	SAMN09704972
M18661	Neisseria polysaccharea	GCF_003355195.1	2018-08-05	PRJNA428178	SAMN09704642
M22293	Neisseria meningitidis	GCF_003355215.1	2018-08-05	PRJNA428178	SAMN09704693
M25964	Neisseria meningitidis	GCF_003355235.1	2018-08-05	PRJNA428178	SAMN09704705
M21717	Neisseria meningitidis	GCF_003355255.1	2018-08-05	PRJNA428178	SAMN09704687
M26263	Neisseria meningitidis	GCF_003355275.1	2018-08-05	PRJNA428178	SAMN09704706
M22814	Neisseria meningitidis	GCF_003355295.1	2018-08-05	PRJNA428178	SAMN09704698
M23347	Neisseria meningitidis	GCF_003355315.1	2018-08-05	PRJNA428178	SAMN09704702
M21374	Neisseria meningitidis	GCF_003355335.1	2018-08-05	PRJNA428178	SAMN09704682
M27477	Neisseria meningitidis	GCF_003355355.1	2018-08-05	PRJNA428178	SAMN09704708
M18755	Neisseria meningitidis	GCF_003355375.1	2018-08-05	PRJNA428178	SAMN09704671
M22425	Neisseria meningitidis	GCF_003355395.1	2018-08-05	PRJNA428178	SAMN09704694
M21955	Neisseria meningitidis	GCF_003355415.1	2018-08-05	PRJNA428178	SAMN09704690
M18727	Neisseria meningitidis	GCF_003355435.1	2018-08-05	PRJNA428178	SAMN09704670
ATCC 13120	Neisseria flavescens	GCF_005221285.1	2019-05-07	PRJNA533546	SAMN11461057
ATCC 49275	Neisseria subflava	GCF_005221305.1	2019-05-07	PRJNA533546	SAMN11461056
F0314	Neisseria sp.	GCF_005886145.1	2019-05-29	PRJNA543187	SAMN02463843
12-221	Neisseria meningitidis	GCF_008329765.1	2019-09-09	PRJNA386981	SAMN07137413
14-563	Neisseria meningitidis	GCF_008330745.1	2019-09-09	PRJNA386981	SAMN07137416
12-176	Neisseria meningitidis	GCF_008330765.1	2019-09-09	PRJNA386981	SAMN07137412
2025-11-14	Neisseria meningitidis	GCF_008330785.1	2019-09-09	PRJNA386981	SAMN07137411
2025-11-07	Neisseria meningitidis	GCF_008330805.1	2019-09-09	PRJNA386981	SAMN07137410
09-292	Neisseria meningitidis	GCF_008330825.1	2019-09-09	PRJNA386981	SAMN07137409
06-178	Neisseria meningitidis	GCF_008330845.1	2019-09-09	PRJNA386981	SAMN07137408
98-182	Neisseria meningitidis	GCF_008330865.1	2019-09-09	PRJNA386981	SAMN07137407
95-134	Neisseria meningitidis	GCF_008330885.1	2019-09-09	PRJNA386981	SAMN07137406
12-330	Neisseria meningitidis	GCF_008330905.1	2019-09-09	PRJNA386981	SAMN07137414
13-600	Neisseria meningitidis	GCF_008330925.1	2019-09-09	PRJNA386981	SAMN07137415
ATCC 49930	Neisseria animalis	GCF_008806995.1	2019-10-03	PRJNA486547	SAMN09853482
ATCC BAA-2455	Neisseria zalophi	GCF_008807015.1	2019-10-03	PRJNA486547	SAMN09853484
AUSMDU00005726	Neisseria meningitidis	GCF_009664675.1	2019-11-17	PRJNA556438	SAMN13191641
AUSMDU00010537	Neisseria meningitidis	GCF_009664695.1	2019-11-17	PRJNA556438	SAMN13191640
N.177.16	Neisseria brasiliensis	GCF_009671065.1	2019-11-19	PRJNA588397	SAMN13243042
FDAARGOS_758	Neisseria mucosa	GCF_013267835.1	2020-06-04	PRJNA231221	SAMN11056473
DSM 22245	Neisseria wadsworthii	GCF_014054885.1	2020-08-04	PRJNA647881	SAMN15603185
DSM 17713	Neisseria sicca	GCF_014054945.1	2020-08-04	PRJNA647881	SAMN15603184
DSM 22244	Neisseria shayeganii	GCF_014054965.1	2020-08-04	PRJNA647881	SAMN15603183
DSM 19151	Neisseria dentiae	GCF_014055005.1	2020-08-04	PRJNA647881	SAMN15603181
DSM 23338	Neisseria bacilliformis	GCF_014055025.1	2020-08-04	PRJNA647881	SAMN15603180
NW831	Neisseria musculi	GCF_014297595.2	2024-06-27	PRJNA656535	SAMN15791842
LNP24198	Neisseria meningitidis	GCF_014302495.1	2020-08-26	PRJNA647881	SAMN15813653
RH3002v2g	Neisseria sp.	GCF_014596425.2	2022-11-14	PRJNA328015	SAMN05362870
ZJ785	Neisseria yangbaofengii	GCF_014898075.1	2020-10-20	PRJNA650271	SAMN15701945
16-579	Neisseria meningitidis	GCF_015679665.1	2020-11-24	PRJNA476247	SAMN09429014
16-92	Neisseria meningitidis	GCF_015679735.1	2020-11-24	PRJNA476247	SAMN09429012
15-236	Neisseria meningitidis	GCF_015679795.1	2020-11-24	PRJNA476247	SAMN09429010
15-215	Neisseria meningitidis	GCF_015679815.1	2020-11-24	PRJNA476247	SAMN09429009
15-198	Neisseria meningitidis	GCF_015679845.1	2020-11-24	PRJNA476247	SAMN09429008
14-627	Neisseria meningitidis	GCF_015679865.1	2020-11-24	PRJNA476247	SAMN09429005
12-208	Neisseria meningitidis	GCF_015679905.1	2020-11-24	PRJNA476247	SAMN09429003
11-251	Neisseria meningitidis	GCF_015679925.1	2020-11-24	PRJNA476247	SAMN09429002
15-123	Neisseria meningitidis	GCF_015732685.1	2020-12-03	PRJNA476247	SAMN09429006
FDAARGOS_914	Neisseria meningitidis	GCF_016026895.1	2020-12-14	PRJNA231221	SAMN13450444
FDAARGOS_871	Neisseria cinerea	GCF_016028715.1	2020-12-14	PRJNA231221	SAMN13450401
NIID777	Neisseria meningitidis	GCF_017347365.1	2021-02-26	PRJDB10539	SAMD00246645
NS20201025	Neisseria sicca	GCF_017753665.1	2021-04-05	PRJNA714501	SAMN18451419
S4	Neisseria meningitidis	GCF_019048825.1	2021-06-28	PRJNA739446	SAMN19789151
LPB0400	Neisseria perflava	GCF_019334725.1	2021-07-25	PRJNA744662	SAMN20114564
ATCC 29256	Neisseria sicca	GCF_019334765.1	2021-07-25	PRJNA744665	SAMN20114574
C311	Neisseria meningitidis	GCF_019356015.1	2021-07-27	PRJNA748166	SAMN20308719
ATCC 33926	Neisseria macacae	GCF_022749495.1	2022-03-29	PRJNA815950	SAMN26652324
PartJ-Nmeningitidis-RM8376	Neisseria meningitidis	GCF_022869645.1	2022-04-11	PRJNA605254	SAMN14078801
Dent CA1/247	Neisseria sp.	GCF_022870825.1	2022-04-11	PRJNA788950	SAMN24043416
LMG 30012	Neisseria dumasiana	GCF_022870885.1	2022-04-11	PRJNA788950	SAMN24043413
KH1503	Neisseria arctica	GCF_022870905.1	2022-04-11	PRJNA788950	SAMN24043412
HP0048	Neisseria subflava	GCF_024205685.1	2022-07-11	PRJNA714914	SAMN18320771
TT0077	Neisseria subflava	GCF_024205705.1	2022-07-11	PRJNA714914	SAMN18320769
TT0073	Neisseria subflava	GCF_024205725.1	2022-07-11	PRJNA714914	SAMN18320768
HP0015	Neisseria subflava	GCF_024205745.1	2022-07-11	PRJNA714914	SAMN18320767
CG0073	Neisseria subflava	GCF_024205765.1	2022-07-11	PRJNA714914	SAMN18320766
HP0069	Neisseria subflava	GCF_024205785.1	2022-07-11	PRJNA714914	SAMN18320765
ZJ106	Neisseria lisongii	GCF_028463985.1	2023-02-05	PRJNA925655	SAMN32802983
3986	Neisseria leonii	GCF_028776105.2	2024-04-05	PRJNA902312	SAMN31752220
51.81	Neisseria leonii	GCF_028776585.2	2024-04-05	PRJNA902312	SAMN31757055
LMG 5313	Neisseria subflava	GCF_031190635.1	2023-09-04	PRJNA1009867	SAMN37162767
DTU_2021_1001991_1_SI_NGA_ILE_055	Neisseria sp.	GCF_032342915.1	2023-10-04	PRJEB56918	SAMEA111505057
CCUG 45853	Neisseria leonii	GCF_037345845.1	2024-04-05	PRJNA902312	SAMN40014454
NMB	Neisseria meningitidis	GCF_039555245.1	2024-05-09	PRJNA1028676	SAMN37851227
EXNM666	Neisseria meningitidis	GCF_039555265.1	2024-05-09	PRJNA1028676	SAMN37851750
EXNM678	Neisseria meningitidis	GCF_039555275.1	2024-05-09	PRJNA1028676	SAMN37851751
EXNM741	Neisseria meningitidis	GCF_039555285.1	2024-05-09	PRJNA1028676	SAMN37851752
DFS-1910310016	Neisseria meningitidis	GCF_041902465.1	2024-09-13	PRJNA828430	SAMN27655701
23W00296	Neisseria sp.	GCF_044772855.1	2024-11-19	PRJNA1173871	SAMN44320934
NCTC13585	Neisseria weaveri	GCF_900086555.1	2016-05-18	PRJEB6403	SAMEA3174300
NCTC12230	Neisseria zoodegmatis	GCF_900187305.1	2017-08-15	PRJEB6403	SAMEA4504057
NCTC10294	Neisseria cinerea	GCF_900475315.1	2018-06-17	PRJEB6403	SAMEA3714889
NCTC11050	Neisseria elongata	GCF_900475815.1	2018-06-17	PRJEB6403	SAMEA53328418
NCTC10212	Neisseria animalis	GCF_900636515.1	2018-12-20	PRJEB6403	SAMEA3643316
NCTC10296	Neisseria canis	GCF_900636765.1	2018-12-20	PRJEB6403	SAMEA3871785
NCTC12228	Neisseria animaloris	GCF_900637855.1	2018-12-20	PRJEB6403	SAMEA48401668
NCTC12227	Neisseria animaloris	GCF_900638345.1	2018-12-20	PRJEB6403	SAMEA104210758
NCTC10025	Neisseria meningitidis	GCF_900638555.1	2018-12-20	PRJEB6403	SAMEA104307683
NCTC3372	Neisseria meningitidis	GCF_900638575.1	2018-12-20	PRJEB6403	SAMEA104307687
NCTC12163	Neisseria meningitidis	GCF_900638595.1	2018-12-20	PRJEB6403	SAMEA104307690
NCTC10026	Neisseria meningitidis	GCF_900638605.1	2018-12-20	PRJEB6403	SAMEA104307689
NCTC12742	Neisseria weaveri	GCF_900638685.1	2018-12-20	PRJEB6403	SAMEA104338429
NCTC10617	Neisseria lactamica	GCF_901482445.1	2019-05-11	PRJEB6403	SAMEA3867448
Marseille-Q6792	Neisseria sp.	GCF_943181435.1	2022-05-24	PRJEB52424	SAMEA14414186
Marseille-Q5346	Neisseria sp.	GCF_946902045.1	2022-09-21	PRJEB55195	SAMEA111348536
