# Supplementary material for: Diversity and evolution of a phase-variable multi-locus antigen in Neisseria gonorrhoeae
Source: PLoS Pathog. 2026 May 11;22(5):e1013962. doi: 10.1371/journal.ppat.1013962 (PMC13183285; doi:10.1371/journal.ppat.1013962)
Supplement: S6 Table — (XLSX) [file ppat.1013962.s029.xlsx]

## Sheet: Sheet1
Table S6: The NG-STAR types, associated antibiotic resistance markers, and available antibiotic minimum inhibitory concentrations for the genomes used in this study.
A value of "NA" in the NG-STAR type indicates that there was no NG-STAR type matching to the resistance profile. The 7 genes used for NG-STAR typing (penA, mtrR, porB, ponA, gyrA, parC, and 23S) and the alleles for each genome are shown. A value of "-" indicates that there was no matching allele in the NG-STAR database. The "AMR markers" columns report the AMR alleles. The "has_mics" column indic…
wgs_id	NG-STAR	penA	mtrR	porB	ponA	gyrA	parC	23S	AMR Markers	has_mics	azithromycin	cefixime	ceftriaxone	ciprofloxacin	gentamicin	penicillin	spectinomycin	tetracycline	zoliflodacin
10231	1483	1.001	219	100	100	100	1	100	penA Type I NonMosaic; mtrR Wild Type; porB Wild Type; ponA Wild Type; gyrA Wild Type; parC Wild Type; 23S Wild Type;	N
10239	568	15.001	62	100	100	100	2	100	penA Type XV NonMosaic; mtrR A39T; porB Wild Type; ponA Wild Type; gyrA Wild Type; parC Wild Type; 23S Wild Type;	N
10268	3330	1.001	374	100	100	100	1	100	penA Type I NonMosaic; mtrR Wild Type; porB Wild Type; ponA Wild Type; gyrA Wild Type; parC Wild Type; 23S Wild Type;	N
10272	NA	1.001	526	100	100	100	1	100		N
10296	NA	5.002	-	100	1	1	3	100		N
10328	1483	1.001	219	100	100	100	1	100	penA Type I NonMosaic; mtrR Wild Type; porB Wild Type; ponA Wild Type; gyrA Wild Type; parC Wild Type; 23S Wild Type;	N
10500	NA	1.001	547	100	100	100	1	100		N
10524	20	1.001	5	100	100	100	1	100	penA Type I NonMosaic; mtrR Wild Type; porB Wild Type; ponA Wild Type; gyrA Wild Type; parC Wild Type; 23S Wild Type;	N
10529	20	1.001	5	100	100	100	1	100	penA Type I NonMosaic; mtrR Wild Type; porB Wild Type; ponA Wild Type; gyrA Wild Type; parC Wild Type; 23S Wild Type;	N
10531	20	1.001	5	100	100	100	1	100	penA Type I NonMosaic; mtrR Wild Type; porB Wild Type; ponA Wild Type; gyrA Wild Type; parC Wild Type; 23S Wild Type;	N
10536	590	5.002	69	100	1	1	3	100	penA Type V Nonmosaic; A517G, G543S; mtrR Wild Type; porB Wild Type; ponA L421P; gyrA S91F, D95G; parC S87R; 23S Wild Type;	N
10537	590	5.002	69	100	1	1	3	100	penA Type V Nonmosaic; A517G, G543S; mtrR Wild Type; porB Wild Type; ponA L421P; gyrA S91F, D95G; parC S87R; 23S Wild Type;	N
10538	590	5.002	69	100	1	1	3	100	penA Type V Nonmosaic; A517G, G543S; mtrR Wild Type; porB Wild Type; ponA L421P; gyrA S91F, D95G; parC S87R; 23S Wild Type;	N
10562	3330	1.001	374	100	100	100	1	100	penA Type I NonMosaic; mtrR Wild Type; porB Wild Type; ponA Wild Type; gyrA Wild Type; parC Wild Type; 23S Wild Type;	N
10574	3330	1.001	374	100	100	100	1	100	penA Type I NonMosaic; mtrR Wild Type; porB Wild Type; ponA Wild Type; gyrA Wild Type; parC Wild Type; 23S Wild Type;	N
10588	1483	1.001	219	100	100	100	1	100	penA Type I NonMosaic; mtrR Wild Type; porB Wild Type; ponA Wild Type; gyrA Wild Type; parC Wild Type; 23S Wild Type;	N
10610	NA	1.001	547	100	100	100	1	100		N
10638	1483	1.001	219	100	100	100	1	100	penA Type I NonMosaic; mtrR Wild Type; porB Wild Type; ponA Wild Type; gyrA Wild Type; parC Wild Type; 23S Wild Type;	N
10702	NA	1.001	547	100	100	100	1	100		N
10708	568	15.001	62	100	100	100	2	100	penA Type XV NonMosaic; mtrR A39T; porB Wild Type; ponA Wild Type; gyrA Wild Type; parC Wild Type; 23S Wild Type;	N
10723	20	1.001	5	100	100	100	1	100	penA Type I NonMosaic; mtrR Wild Type; porB Wild Type; ponA Wild Type; gyrA Wild Type; parC Wild Type; 23S Wild Type;	N
10727	20	1.001	5	100	100	100	1	100	penA Type I NonMosaic; mtrR Wild Type; porB Wild Type; ponA Wild Type; gyrA Wild Type; parC Wild Type; 23S Wild Type;	N
10736	568	15.001	62	100	100	100	2	100	penA Type XV NonMosaic; mtrR A39T; porB Wild Type; ponA Wild Type; gyrA Wild Type; parC Wild Type; 23S Wild Type;	N
10743	568	15.001	62	100	100	100	2	100	penA Type XV NonMosaic; mtrR A39T; porB Wild Type; ponA Wild Type; gyrA Wild Type; parC Wild Type; 23S Wild Type;	N
10744	568	15.001	62	100	100	100	2	100	penA Type XV NonMosaic; mtrR A39T; porB Wild Type; ponA Wild Type; gyrA Wild Type; parC Wild Type; 23S Wild Type;	N
10771	20	1.001	5	100	100	100	1	100	penA Type I NonMosaic; mtrR Wild Type; porB Wild Type; ponA Wild Type; gyrA Wild Type; parC Wild Type; 23S Wild Type;	N
10791	1483	1.001	219	100	100	100	1	100	penA Type I NonMosaic; mtrR Wild Type; porB Wild Type; ponA Wild Type; gyrA Wild Type; parC Wild Type; 23S Wild Type;	N
10792	1483	1.001	219	100	100	100	1	100	penA Type I NonMosaic; mtrR Wild Type; porB Wild Type; ponA Wild Type; gyrA Wild Type; parC Wild Type; 23S Wild Type;	N
10794	1483	1.001	219	100	100	100	1	100	penA Type I NonMosaic; mtrR Wild Type; porB Wild Type; ponA Wild Type; gyrA Wild Type; parC Wild Type; 23S Wild Type;	N
10795	1483	1.001	219	100	100	100	1	100	penA Type I NonMosaic; mtrR Wild Type; porB Wild Type; ponA Wild Type; gyrA Wild Type; parC Wild Type; 23S Wild Type;	N
1081168	90	34.001	1	11	1	1	3	100	penA Type XXXIV Mosaic; N513Y; mtrR -35A Del; porB G120K, A121N; ponA L421P; gyrA S91F, D95G; parC S87R; 23S Wild Type;	N
10814	1483	1.001	219	100	100	100	1	100	penA Type I NonMosaic; mtrR Wild Type; porB Wild Type; ponA Wild Type; gyrA Wild Type; parC Wild Type; 23S Wild Type;	N
10819	568	15.001	62	100	100	100	2	100	penA Type XV NonMosaic; mtrR A39T; porB Wild Type; ponA Wild Type; gyrA Wild Type; parC Wild Type; 23S Wild Type;	N
1123850	NA	-	-	8	1	7	8	100		N
1130991	90	34.001	1	11	1	1	3	100	penA Type XXXIV Mosaic; N513Y; mtrR -35A Del; porB G120K, A121N; ponA L421P; gyrA S91F, D95G; parC S87R; 23S Wild Type;	N
1145734	38	13.001	19	8	1	1	9	100	penA Type XIII NonMosaic; A501V, A517G; mtrR -35A Del, G45D; porB G120K, A121D; ponA L421P; gyrA S91F, D95G; parC D86N; 23S Wild Type;	N
2004S05-027	1157	21.001	19	8	1	7	3	100	penA Type XXI NonMosaic; A501V, A517G; mtrR -35A Del, G45D; porB G120K, A121D; ponA L421P; gyrA S91F, D95A; parC S87R; 23S Wild Type;	N
2010C02-038	NA	18.001	16	8	1	7	6	100		N
2014E02-242	NA	34.006	36	11	100	7	4	100		N
2016E02-233	3638	13.001	425	12	1	1	3	100	penA Type XIII NonMosaic; A501V, A517G; mtrR -35A del; porB G120K, A121G; ponA L421P; gyrA S91F, D95G; parC S87R; 23S Wild Type;	N
20181204	3524	34.001	405	3	100	7	20	100	penA Type XXXIV Mosaic; N513Y; mtrR Meningitidis-like promoter, 161bp deletion; porB A121S; ponA Wild Type; gyrA S91F, D95A; parC S87N; 23S Wild Type;	N
2018C07-301	NA	270.001	33	21	1	2	5	100		N
2018S05-288	8113	34.007	40	55	100	7	4	100	penA Type XXXIV Mosaic; N513Y; mtrR A39T; porB G120N, A121G; ponA Wild Type; gyrA S91F, D95A; parC D86N; 23S Wild Type;	N
2020C08-294	NA	34.007	40	14	100	7	55	100		N
2020N07-265	1124	34.007	40	100	100	7	4	100	penA Type XXXIV Mosaic; N513Y; mtrR A39T; porB Wild Type; ponA Wild Type; gyrA S91F, D95A; parC D86N; 23S Wild Type;	N
2020N08-318	232	10.001	25	12	1	2	5	100	penA Type X Mosaic; N513Y; mtrR G45D; porB G120K, A121G; ponA L421P; gyrA S91F, D95N; parC S87R, S88P; 23S Wild Type;	N
2020S05-258	5838	34.012	40	13	100	7	4	100	penA Type XXXIV Mosaic; N513Y; mtrR A39T; porB porB1a; ponA Wild Type; gyrA S91F, D95A; parC D86N; 23S Wild Type;	N
2022NG-0032	3089	17.001	122	14	1	7	3	100	penA Type XVII NonMosaic; A501V, A517G, G543S; mtrR A39T; porB porB1a; ponA L421P; gyrA S91F, D95A; parC S87R; 23S Wild Type;	N
2022NG-0076	NA	2.001	-	14	100	7	4	100		N
25818_3#234	6301	19.001	354	100	1	100	15	100	penA Type XIX NonMosaic; A517G; mtrR A39T; porB Wild Type; ponA L421P; gyrA Wild Type; parC S87N; 23S Wild Type;	Y	0.094	0.023	0.016	0.006
9035	NA	5.002	69	4	1	1	3	100		N
9071	NA	-	5	100	100	100	1	100		N
9112	260	5.002	1	4	1	1	3	100	penA Type V Nonmosaic; A517G, G543S; mtrR -35A Del; porB G120D; ponA L421P; gyrA S91F, D95G; parC S87R; 23S Wild Type;	N
9126	20	1.001	5	100	100	100	1	100	penA Type I NonMosaic; mtrR Wild Type; porB Wild Type; ponA Wild Type; gyrA Wild Type; parC Wild Type; 23S Wild Type;	N
9343	3330	1.001	374	100	100	100	1	100	penA Type I NonMosaic; mtrR Wild Type; porB Wild Type; ponA Wild Type; gyrA Wild Type; parC Wild Type; 23S Wild Type;	N
9399	NA	1.001	526	100	100	100	1	100		N
9431	568	15.001	62	100	100	100	2	100	penA Type XV NonMosaic; mtrR A39T; porB Wild Type; ponA Wild Type; gyrA Wild Type; parC Wild Type; 23S Wild Type;	N
9460	568	15.001	62	100	100	100	2	100	penA Type XV NonMosaic; mtrR A39T; porB Wild Type; ponA Wild Type; gyrA Wild Type; parC Wild Type; 23S Wild Type;	N
9464	568	15.001	62	100	100	100	2	100	penA Type XV NonMosaic; mtrR A39T; porB Wild Type; ponA Wild Type; gyrA Wild Type; parC Wild Type; 23S Wild Type;	N
96MB	1124	34.007	40	100	100	7	4	100	penA Type XXXIV Mosaic; N513Y; mtrR A39T; porB Wild Type; ponA Wild Type; gyrA S91F, D95A; parC D86N; 23S Wild Type;	Y	0.25	0.125	0.03	2		16	<=16	32	0.125
AT159	4465	60.001	89	13	1	1	176	1	penA Type 60 Mosaic; A311V, N513Y; mtrR A39T; porB porB1a; ponA L421P; gyrA S91F, D95G; parC S87R; 23S A2059G;	Y	>256	1	0.25_	R				R
ATCC49226	1	22.001	10	13	100	100	2	100	penA Type XXII NonMosaic; A517G; mtrR A39T; porB porB1a; ponA Wild Type; gyrA Wild Type; parC Wild Type; 23S Wild Type;	N
AUNG1065	231	2.002	42	100	100	10	2	100	penA Type II NonMosaic; A517G; mtrR A39T; porB Wild Type; ponA Wild Type; gyrA Wild Type; parC Wild Type; 23S Wild Type;	Y	0.125		<=0.008	<=0.03		0.25	<=64	<=4
AUNG1251	3146	34.006	40	100	100	7	4	100	penA Type XXXIV Mosaic; N513Y; mtrR A39T; porB Wild Type; ponA Wild Type; gyrA S91F, D95A; parC D86N; 23S Wild Type;	Y	0.125		0.016	4		>2	<=64	>8
AUNG1291	934	5.002	1	21	1	1	3	100	penA Type V Nonmosaic; A517G, G543S; mtrR -35A Del; porB G120N, A121D; ponA L421P; gyrA S91F, D95G; parC S87R; 23S Wild Type;	Y	1		0.03	8		1	<=64	<=4
AUSMDU00010541	202	2.002	19	8	1	7	3	1	penA Type II NonMosaic; A517G; mtrR -35A Del, G45D; porB G120K, A121D; ponA L421P; gyrA S91F, D95A; parC S87R; 23S A2059G;	Y	R		S	R		R		R
BJ16148	233	60.001	1	8	1	7	3	100	penA Type 60 Mosaic; A311V, N513Y; mtrR -35A Del; porB G120K, A121D; ponA L421P; gyrA S91F, D95A; parC S87R; 23S Wild Type;	Y	0.25	1	0.5	>32			16	4
CCC010	NA	2.002	40	12	100	7	9	100		Y	0.25	0.008	0.008	8		>64	16	2	0.06
CCC012	NA	2.002	40	12	100	7	34	100		Y	0.25	0.015	0.015	8		>64	16	2	0.125
CCC013	1349	2.002	40	100	100	7	4	6	penA Type II NonMosaic; A517G; mtrR A39T; porB Wild Type; ponA Wild Type; gyrA S91F, D95A; parC D86N; 23S Wild Type;	Y	0.25	0.015	0.015	4		64	16	1	0.06
CCC014	719	2.002	89	100	100	7	4	100	penA Type II NonMosaic; A517G; mtrR A39T; porB Wild Type; ponA Wild Type; gyrA S91F, D95A; parC D86N; 23S Wild Type;	Y	0.125	0.015	0.008	2		16	16	32	0.015
CCC015	719	2.002	89	100	100	7	4	100	penA Type II NonMosaic; A517G; mtrR A39T; porB Wild Type; ponA Wild Type; gyrA S91F, D95A; parC D86N; 23S Wild Type;	Y	0.125	0.015	0.008	2		16	16	32	0.015
CCC016	2480	2.002	40	100	100	1	34	100	penA Type II NonMosaic; A517G; mtrR A39T; porB Wild Type; ponA Wild Type; gyrA S91F, D95G; parC Wild Type; 23S Wild Type;	Y	0.25	0.008	0.004	4		0.25	16	1	0.125
CCC017	719	2.002	89	100	100	7	4	100	penA Type II NonMosaic; A517G; mtrR A39T; porB Wild Type; ponA Wild Type; gyrA S91F, D95A; parC D86N; 23S Wild Type;	Y	0.06	0.015	0.008	2		8	16	16	0.015
CCC020	NA	18.001	54	46	1	7	15	100		Y	0.06	0.06	0.03	4		8	16	32	0.015
CCC028	63	2.001	9	1	100	100	100	100	penA Type II NonMosaic; A517G; mtrR A39T; porB Wild Type; ponA Wild Type; gyrA Wild Type; parC Wild Type; 23S Wild Type;	Y	0.5	0.015	0.008	0.004		0.25	16	1	0.03
CCC033	1349	2.002	40	100	100	7	4	6	penA Type II NonMosaic; A517G; mtrR A39T; porB Wild Type; ponA Wild Type; gyrA S91F, D95A; parC D86N; 23S Wild Type;	Y	0.25	0.008	0.004	2		>64	32	1	0.06
CCC048	3952	2.002	122	100	100	7	6	100	penA Type II NonMosaic; A517G; mtrR A39T; porB Wild Type; ponA Wild Type; gyrA S91F, D95A; parC Wild Type; 23S Wild Type;	Y	0.25	0.015	0.008	1		4	32	32	0.06
CT213	891	2.002	18	14	100	1	18	100	penA Type II NonMosaic; A517G; mtrR Wild Type; porB porB1a; ponA Wild Type; gyrA S91F, D95G; parC D86N; 23S Wild Type;	N
CT530	1900	2.002	40	11	100	7	4	100	penA Type II NonMosaic; A517G; mtrR A39T; porB G120K, A121N; ponA Wild Type; gyrA S91F, D95A; parC D86N; 23S Wild Type;	Y	0.25	0.004	<=0.002	8		256	32	64
CT532	1663	2.002	174	11	100	1	4	100	penA Type II NonMosaic; A517G; mtrR A39T; porB G120K, A121N; ponA Wild Type; gyrA S91F, D95G; parC D86N; 23S Wild Type;	Y	0.12	0.008	<=0.002	4		128	16	64
CT602	1849	2.002	40	9	100	7	3	100	penA Type II NonMosaic; A517G; mtrR A39T; porB G120R, A121D; ponA Wild Type; gyrA S91F, D95A; parC S87R; 23S Wild Type;	Y	0.25	0.004	<=0.002	8		256	32	1
DDD001	1124	34.007	40	100	100	7	4	100	penA Type XXXIV Mosaic; N513Y; mtrR A39T; porB Wild Type; ponA Wild Type; gyrA S91F, D95A; parC D86N; 23S Wild Type;	Y	0.25	0.125	0.03	4		16	32	32	0.03
DDD029	3720	171.001	89	4	1	1	4	100	penA Type 171 Mosaic; N513Y; mtrR A39T; porB G120D; ponA L421P; gyrA S91F, D95G; parC D86N; 23S Wild Type;	Y	0.5	0.25	0.03	2		0.5	32	0.5	0.03
DDD031	534	2.002	40	1	100	7	3	100	penA Type II NonMosaic; A517G; mtrR A39T; porB Wild Type; ponA Wild Type; gyrA S91F, D95A; parC S87R; 23S Wild Type;	Y	0.25	0.008	0.004	4		0.25	32	0.5	0.03
DDD034	3720	171.001	89	4	1	1	4	100	penA Type 171 Mosaic; N513Y; mtrR A39T; porB G120D; ponA L421P; gyrA S91F, D95G; parC D86N; 23S Wild Type;	Y	0.5	0.25	0.03	2		0.5	32	0.5	0.03
DDD038	NA	-	89	4	1	1	4	100		Y	0.5	0.25	0.03	2		0.5	32	0.5	0.03
DDD046	1257	2.002	69	14	100	1	18	100	penA Type II NonMosaic; A517G; mtrR Wild Type; porB porB1a; ponA Wild Type; gyrA S91F, D95G; parC D86N; 23S Wild Type;	Y	0.06	0.015	0.008	2		0.25	32	32	0.03
EEE004	1605	60.001	1	21	1	7	3	100	penA Type 60 Mosaic; A311V, N513Y; mtrR -35A Del; porB G120N, A121D; ponA L421P; gyrA S91F, D95A; parC S87R; 23S Wild Type;	Y	0.25	2	0.5	8		2	16	1	0.03
EEE013	1340	43.002	122	100	100	7	6	100	penA Type 43 NonMosaic; A501V, A517G; mtrR A39T; porB Wild Type; ponA Wild Type; gyrA S91F, D95A; parC Wild Type; 23S Wild Type;	Y	0.03	0.03	0.015	1		2	32	32	0.002
EEE014	5947	166.001	40	8	100	7	4	100	penA Type 166 Mosaic; N513Y; mtrR A39T; porB G120K, A121D; ponA Wild Type; gyrA S91F, D95A; parC D86N; 23S Wild Type;	Y	0.25	0.125	0.03	8		64	16	64	0.06
EEE015	38	13.001	19	8	1	1	9	100	penA Type XIII NonMosaic; A501V, A517G; mtrR -35A Del, G45D; porB G120K, A121D; ponA L421P; gyrA S91F, D95G; parC D86N; 23S Wild Type;	Y	0.25	0.125	0.06	8		1	16	2	0.03
EEE016	127	5.002	1	8	1	1	3	100	penA Type V Nonmosaic; A517G, G543S; mtrR -35A Del; porB G120K, A121D; ponA L421P; gyrA S91F, D95G; parC S87R; 23S Wild Type;	Y	0.03	0.015	0.008	4		>64	32	1	0.002
EEE018	2473	12.001	22	8	1	34	93	100	penA Type XII NonMosaic; A517G; mtrR -35A Del; porB G120K, A121D; ponA L421P; gyrA S91F, D95Y; parC S87N; 23S Wild Type;	Y	0.25	0.015	0.015	16		2	32	2	0.06
EEE019	NA	2.008	54	13	1	7	20	100		Y	0.125	0.015	0.008	4		32	16	0.5	0.015
EEE020	2463	21.001	47	12	1	7	3	100	penA Type XXI NonMosaic; A501V, A517G; mtrR A39T; porB G120K, A121G; ponA L421P; gyrA S91F, D95A; parC S87R; 23S Wild Type;	Y	0.25	0.03	0.03	16		1	32	2	0.03
EEE021	2244	2.002	1	8	1	7	6	1	penA Type II NonMosaic; A517G; mtrR -35A Del; porB G120K, A121D; ponA L421P; gyrA S91F, D95A; parC Wild Type; 23S A2059G;	Y	>256	0.03	0.03	4		2	32	64	0.125
EEE023	2473	12.001	22	8	1	34	93	100	penA Type XII NonMosaic; A517G; mtrR -35A Del; porB G120K, A121D; ponA L421P; gyrA S91F, D95Y; parC S87N; 23S Wild Type;	Y	0.5	0.03	0.06	16		32	32	4	0.125
EEE026	497	13.001	25	8	1	7	53	100	penA Type XIII NonMosaic; A501V, A517G; mtrR G45D; porB G120K, A121D; ponA L421P; gyrA S91F, D95A; parC S87C; 23S Wild Type;	Y	0.125	0.125	0.06	16		2	16	2	0.03
EEE029	1708	13.001	25	9	1	7	53	100	penA Type XIII NonMosaic; A501V, A517G; mtrR G45D; porB G120R, A121D; ponA L421P; gyrA S91F, D95A; parC S87C; 23S Wild Type;	Y	0.25	0.25	0.125	8		2	16	2	0.06
EEE030	5095	120.001	22	8	1	34	93	100	PenA Type 120 NonMosaic; A501V, A517G; mtrR -35A Del; porB G120K, A121D; ponA L421P; gyrA S91F, D95Y; parC S87N; 23S Wild Type;	Y	0.25	0.06	0.06	16		16	32	2	0.125
EEE034	NA	13.002	36	10	1	1	134	100		Y	0.25	0.125	0.125	16		2	16	2	0.06
EEE035	470	2.002	1	8	1	7	3	100	penA Type II NonMosaic; A517G; mtrR -35A Del; porB G120K, A121D; ponA L421P; gyrA S91F, D95A; parC S87R; 23S Wild Type;	Y	0.25	0.015	0.015	16		>64	16	2	0.008
EEE037	348	10.001	33	8	1	2	5	100	penA Type X Mosaic; N513Y; mtrR Wild Type; porB G120K, A121D; ponA L421P; gyrA S91F, D95N; parC S87R, S88P; 23S Wild Type;	Y	0.25	0.25	0.06	32		2	16	1	0.03
FA1090	11	1.002	5	100	100	100	100	100	penA Type I NonMosaic; mtrR Wild Type; porB Wild Type; ponA Wild Type; gyrA Wild Type; parC Wild Type; 23S Wild Type;	N
FA19	13	15.001	5	14	100	100	2	100	penA Type XV NonMosaic; mtrR Wild Type; porB porB1a; ponA Wild Type; gyrA Wild Type; parC Wild Type; 23S Wild Type;	N
FA6140	NA	-	22	8	1	100	-	100		N
FDAARGOS_204	NA	100.001	25	100	100	100	2	100		N
FDAARGOS_205	2050	2.002	19	4	1	100	2	100	penA Type II NonMosaic; A517G; mtrR -35A Del, G45D; porB G120D; ponA L421P; gyrA Wild Type; parC Wild Type; 23S Wild Type;	N
FDAARGOS_207	NA	162.001	54	4	100	100	1	100		N
FFF004	NA	13.001	19	8	1	1	4	100		Y	0.25	0.06	0.06	8		1	16	2	0.03
FFF005	8011	13.001	19	8	1	1	3	100	penA Type XIII NonMosaic; A501V, A517G; mtrR -35A Del, G45D; porB G120K, A121D; ponA L421P; gyrA S91F, D95G; parC S87R; 23S Wild Type;	Y	0.25	0.06	0.06	16		2	16	2	0.125
FFF007	1709	120.001	1	8	1	7	3	100	PenA Type 120 NonMosaic; A501V, A517G; mtrR -35A Del; porB G120K, A121D; ponA L421P; gyrA S91F, D95A; parC S87R; 23S Wild Type;	Y	0.5	0.25	0.25	16		4	16	4	0.06
FFF012	NA	-	1	8	1	7	108	100		Y	0.5	0.06	0.125	16		2	32	>64	0.06
FFF017	NA	-	10	13	1	7	9	100		Y	0.125	0.25	0.03	2		1	32	0.5	0.008
FFF024	930	44.001	16	10	1	7	10	100	penA Type 44 NonMosaic; A501T, A517G; mtrR -35A Del; porB G120K, A121D; ponA L421P; gyrA S91F, D95A; parC Wild Type; 23S Wild Type;	Y	0.25	0.06	0.03	8		1	16	2	0.06
FFF026	NA	83.001	29	3	100	100	7	100		Y	0.25	0.015	0.008	0.008		16	32	0.5	0.125
FFF038	455	19.001	10	100	1	7	15	100	penA Type XIX NonMosaic; A517G; mtrR A39T; porB Wild Type; ponA L421P; gyrA S91F, D95A; parC S87N; 23S Wild Type;	Y	0.125	0.008	0.004	0.5		8	32	32	0.008
FFF044	493	13.001	1	9	1	7	22	100	penA Type XIII NonMosaic; A501V, A517G; mtrR -35A Del; porB G120R, A121D; ponA L421P; gyrA S91F, D95A; parC Wild Type; 23S Wild Type;	Y	0.125	0.06	0.06	8		1	16	64	0.03
FFF047	3086	15.001	5	3	100	100	2	100	penA Type XV NonMosaic; mtrR Wild Type; porB A121S; ponA Wild Type; gyrA Wild Type; parC Wild Type; 23S Wild Type;	Y	0.06	0.002	0.001	0.004		0.03	16	1	0.03
FQ01	299	22.001	50	3	100	100	1	100	penA Type XXII NonMosaic; A517G; mtrR Wild Type; porB A121S; ponA Wild Type; gyrA Wild Type; parC Wild Type; 23S Wild Type;	N
FQ02	63	2.001	9	1	100	100	100	100	penA Type II NonMosaic; A517G; mtrR A39T; porB Wild Type; ponA Wild Type; gyrA Wild Type; parC Wild Type; 23S Wild Type;	N
FQ04	1420	44.001	215	11	1	1	10	100	penA Type 44 NonMosaic; A501T, A517G; mtrR A39T; porB G120K, A121N; ponA L421P; gyrA S91F, D95G; parC Wild Type; 23S Wild Type;	N
FQ20	1419	2.023	18	3	100	100	2	100	penA Type II NonMosaic; A517G; mtrR Wild Type; porB A121S; ponA Wild Type; gyrA Wild Type; parC Wild Type; 23S Wild Type;	N
FQ35	1419	2.023	18	3	100	100	2	100	penA Type II NonMosaic; A517G; mtrR Wild Type; porB A121S; ponA Wild Type; gyrA Wild Type; parC Wild Type; 23S Wild Type;	N
FQ36	26	12.001	1	8	1	1	3	100	penA Type XII NonMosaic; A517G; mtrR -35A Del; porB G120K, A121D; ponA L421P; gyrA S91F, D95G; parC S87R; 23S Wild Type;	N
FQ48	194	34.001	1	8	1	1	3	100	penA Type XXXIV Mosaic; N513Y; mtrR -35A Del; porB G120K, A121D; ponA L421P; gyrA S91F, D95G; parC S87R; 23S Wild Type;	N
FQ82	165	44.001	16	11	1	1	10	100	penA Type 44 NonMosaic; A501T, A517G; mtrR -35A Del; porB G120K, A121N; ponA L421P; gyrA S91F, D95G; parC Wild Type; 23S Wild Type;	N
FQ84	165	44.001	16	11	1	1	10	100	penA Type 44 NonMosaic; A501T, A517G; mtrR -35A Del; porB G120K, A121N; ponA L421P; gyrA S91F, D95G; parC Wild Type; 23S Wild Type;	N
GCGS0245	NA	22.001	19	5	1	100	-	15		Y	0.25	0.002	0.004	0.004		0.03	1	1
GCGS0276	6188	2.001	144	2	100	100	100	100	penA Type II NonMosaic; A517G; mtrR A39T, Disrupted WHO-P like promoter; porB A121D; ponA Wild Type; gyrA Wild Type; parC Wild Type; 23S Wild Type;	Y	1	0.008	0.004	0.004		0.5	1	0.5
GCGS0306	108	4.001	20	8	100	100	100	100	penA Type IV NonMosaic; A517G, G543S; mtrR A39T; porB G120K, A121D; ponA Wild Type; gyrA Wild Type; parC Wild Type; 23S Wild Type;	Y	0.25	0.015	0.015	0.008		4	1	2
GCGS0313	153	22.001	11	100	100	100	2	100	penA Type XXII NonMosaic; A517G; mtrR A39T; porB Wild Type; ponA Wild Type; gyrA Wild Type; parC Wild Type; 23S Wild Type;	Y	0.06	0.015	0.008	0.015		0.25	1	0.25
GCGS0339	162	14.001	1	100	1	100	2	100	penA Type XIV NonMosaic; A517G; mtrR -35A Del; porB Wild Type; ponA L421P; gyrA Wild Type; parC Wild Type; 23S Wild Type;	Y	2	0.015	0.004	0.004		1	1	1
GCGS0373	3127	22.001	161	100	100	100	2	100	penA Type XXII NonMosaic; A517G; mtrR Wild Type; porB Wild Type; ponA Wild Type; gyrA Wild Type; parC Wild Type; 23S Wild Type;	Y	0.125	0.015	0.008	0.015		0.25	1	0.25
GCGS0423	NA	-	25	35	100	100	-	100		Y	0.06	0.015	0.008	0.015		0.25	1	0.25
GCGS0431	685	45.001	57	3	100	6	1	100	penA Type 45 NonMosaic; A517G; mtrR Wild Type; porB A121S; ponA Wild Type; gyrA Wild Type; parC Wild Type; 23S Wild Type;	Y	0.06	0.015	0.008	0.03		0.25	1	0.25
GCGS0457	689	9.001	25	35	1	100	2	100	penA Type IX NonMosaic; A517G; mtrR G45D; porB A121V; ponA L421P; gyrA Wild Type; parC Wild Type; 23S Wild Type;	Y	0.125	0.015	0.008	0.015		2	1	0.25
GCGS0769	687	9.001	105	100	1	100	2	100	penA Type IX NonMosaic; A517G; mtrR A39T, G45D; porB Wild Type; ponA L421P; gyrA Wild Type; parC Wild Type; 23S Wild Type;	Y	0.25	0.06	0.06	0.015		1	1	0.25
GCGS0834	195	34.001	44	1	1	1	3	100	penA Type XXXIV Mosaic; N513Y; mtrR Meningitidis-like promoter; porB Wild Type; ponA L421P; gyrA S91F, D95G; parC S87R; 23S Wild Type;	Y	2	0.125	0.03	4		2	1	1
GCGS0864	90	34.001	1	11	1	1	3	100	penA Type XXXIV Mosaic; N513Y; mtrR -35A Del; porB G120K, A121N; ponA L421P; gyrA S91F, D95G; parC S87R; 23S Wild Type;	Y	1	0.25	0.125	8		4	1	4
GCGS1013	142	9.001	25	1	1	100	2	100	penA Type IX NonMosaic; A517G; mtrR G45D; porB Wild Type; ponA L421P; gyrA Wild Type; parC Wild Type; 23S Wild Type;	Y	0.5	0.5	0.125	0.004		0.5	1	1
GCGS1014	3036	9.001	25	4	1	100	2	100	penA Type IX NonMosaic; A517G; mtrR G45D; porB G120D; ponA L421P; gyrA Wild Type; parC Wild Type; 23S Wild Type;	Y	0.25	0.5	0.125	0.004		1	1	1
GCGS1095	198	9.001	25	16	1	100	2	100	penA Type IX NonMosaic; A517G; mtrR G45D; porB G120N; ponA L421P; gyrA Wild Type; parC Wild Type; 23S Wild Type;	Y	0.5	1	0.5	0.015		2	S	1
GGG022	NA	12.001	16	8	1	7	6	100		Y	0.125	0.06	0.06	4		>64	<=16	>64	0.06
GGG031	NA	-	1	13	1	7	-	100		Y	0.125	0.125	0.06	4		1	<=16	32	0.06
H035	330	10.001	19	8	1	5	5	100	penA Type X Mosaic; N513Y; mtrR -35A Del, G45D; porB G120K, A121D; ponA L421P; gyrA S91F; parC S87R, S88P; 23S Wild Type;	Y		0.125	0.125	2		R		R	8
HHH023	567	19.001	38	12	1	7	26	100	penA Type XIX NonMosaic; A517G; mtrR A39T; porB G120K, A121G; ponA L421P; gyrA S91F, D95A; parC S87N; 23S Wild Type;	Y	0.125	0.015	0.015	16		8	<=16	>64	0.125
HHH030	NA	-	71	13	100	7	6	100		Y	0.125	0.015	0.008	2		64	<=16	32	0.06
HHH042	NA	-	1	26	1	7	3	100		Y	0.25	0.125	0.06	16		1	<=16	>64	0.125
JJJ010	2248	13.001	1	13	1	1	1	100	penA Type XIII NonMosaic; A501V, A517G; mtrR -35A Del; porB porB1a; ponA L421P; gyrA S91F, D95G; parC Wild Type; 23S Wild Type;	Y	0.25	0.06	0.03	1		1	16	1	0.125
JJJ020	NA	-	1	12	1	7	3	-		Y	0.5	0.125	0.125	16		2	16	4	0.125
JJJ025	NA	30.002	47	8	1	7	21	100		Y	0.25	1	0.25	8		32	16	2	0.03
NCTC8375	NA	15.001	5	14	100	100	7	100		N
Ng_118	433	19.001	47	3	1	7	17	100	penA Type XIX NonMosaic; A517G; mtrR A39T; porB A121S; ponA L421P; gyrA S91F, D95A; parC Wild Type; 23S Wild Type;	Y	0.125	0.03	0.015	1		8	<=16	32	0.06
Ng_188	186	2.002	19	8	100	1	18	100	penA Type II NonMosaic; A517G; mtrR -35A Del, G45D; porB G120K, A121D; ponA Wild Type; gyrA S91F, D95G; parC D86N; 23S Wild Type;	Y	0.25	0.015	0.015	8		>64	<=16	4	0.125
NG196	2210	9.001	54	1	1	1	22	100	penA Type IX NonMosaic; A517G; mtrR A39T; porB Wild Type; ponA L421P; gyrA S91F, D95G; parC Wild Type; 23S Wild Type;	Y				R		R		R
NG250	2209	2.002	19	13	100	1	18	100	penA Type II NonMosaic; A517G; mtrR -35A Del, G45D; porB porB1a; ponA Wild Type; gyrA S91F, D95G; parC D86N; 23S Wild Type;	Y				R		R		R
NG251	2211	9.001	1	3	1	1	22	100	penA Type IX NonMosaic; A517G; mtrR -35A Del; porB A121S; ponA L421P; gyrA S91F, D95G; parC Wild Type; 23S Wild Type;	Y				R		R		R
NG290	960	9.001	1	14	1	1	22	100	penA Type IX NonMosaic; A517G; mtrR -35A Del; porB porB1a; ponA L421P; gyrA S91F, D95G; parC Wild Type; 23S Wild Type;	Y				R		R		R
RIVM0610	90	34.001	1	11	1	1	3	100	penA Type XXXIV Mosaic; N513Y; mtrR -35A Del; porB G120K, A121N; ponA L421P; gyrA S91F, D95G; parC S87R; 23S Wild Type;	N
RIVM0640	90	34.001	1	11	1	1	3	100	penA Type XXXIV Mosaic; N513Y; mtrR -35A Del; porB G120K, A121N; ponA L421P; gyrA S91F, D95G; parC S87R; 23S Wild Type;	N
SAMEA116302675	5998	60.001	38	8	1	7	15	100	penA Type 60 Mosaic; A311V, N513Y; mtrR A39T; porB G120K, A121D; ponA L421P; gyrA S91F, D95A; parC S87N; 23S Wild Type;	N
SAMEA116302676	5998	60.001	38	8	1	7	15	100	penA Type 60 Mosaic; A311V, N513Y; mtrR A39T; porB G120K, A121D; ponA L421P; gyrA S91F, D95A; parC S87N; 23S Wild Type;	N
SE690	4859	60.001	174	100	100	7	20	100	penA Type 60 Mosaic; A311V, N513Y; mtrR A39T; porB Wild Type; ponA Wild Type; gyrA S91F, D95A; parC S87N; 23S Wild Type;	Y	0.5	1	0.25	8	8	>32	16	32	0.064
SRR5827236	6199	2.002	16	100	1	1	136	100	penA Type II NonMosaic; A517G; mtrR -35A Del; porB Wild Type; ponA L421P; gyrA S91F, D95G; parC Wild Type; 23S Wild Type;	Y	0.25	0.016	0.008	4		0.5	32	16
SRR5827322	63	2.001	9	1	100	100	100	100	penA Type II NonMosaic; A517G; mtrR A39T; porB Wild Type; ponA Wild Type; gyrA Wild Type; parC Wild Type; 23S Wild Type;	Y	0.25	0.008	0.004	0.004		0.5	16	0.5
SRRSH203	2208	60.001	1	8	1	7	53	100	penA Type 60 Mosaic; A311V, N513Y; mtrR -35A Del; porB G120K, A121D; ponA L421P; gyrA S91F, D95A; parC S87C; 23S Wild Type;	N
SRRSH204	2208	60.001	1	8	1	7	53	100	penA Type 60 Mosaic; A311V, N513Y; mtrR -35A Del; porB G120K, A121D; ponA L421P; gyrA S91F, D95A; parC S87C; 23S Wild Type;	N
SRRSH205	2208	60.001	1	8	1	7	53	100	penA Type 60 Mosaic; A311V, N513Y; mtrR -35A Del; porB G120K, A121D; ponA L421P; gyrA S91F, D95A; parC S87C; 23S Wild Type;	N
SRRSH207	233	60.001	1	8	1	7	3	100	penA Type 60 Mosaic; A311V, N513Y; mtrR -35A Del; porB G120K, A121D; ponA L421P; gyrA S91F, D95A; parC S87R; 23S Wild Type;	N
SRRSH214	2208	60.001	1	8	1	7	53	100	penA Type 60 Mosaic; A311V, N513Y; mtrR -35A Del; porB G120K, A121D; ponA L421P; gyrA S91F, D95A; parC S87C; 23S Wild Type;	N
SRRSH229	2208	60.001	1	8	1	7	53	100	penA Type 60 Mosaic; A311V, N513Y; mtrR -35A Del; porB G120K, A121D; ponA L421P; gyrA S91F, D95A; parC S87C; 23S Wild Type;	N
SRRSH240	233	60.001	1	8	1	7	3	100	penA Type 60 Mosaic; A311V, N513Y; mtrR -35A Del; porB G120K, A121D; ponA L421P; gyrA S91F, D95A; parC S87R; 23S Wild Type;	N
SS3160	233	60.001	1	8	1	7	3	100	penA Type 60 Mosaic; A311V, N513Y; mtrR -35A Del; porB G120K, A121D; ponA L421P; gyrA S91F, D95A; parC S87R; 23S Wild Type;	Y	0.25		0.5	>32		1	16	2
TFG-A2	26	12.001	1	8	1	1	3	100	penA Type XII NonMosaic; A517G; mtrR -35A Del; porB G120K, A121D; ponA L421P; gyrA S91F, D95G; parC S87R; 23S Wild Type;	N
TFG-B2	NA	12.001	1	8	1	1	3	-		N
TH1713	4320	60.001	200	100	100	1	4	100	penA Type 60 Mosaic; A311V, N513Y; mtrR A39T; porB Wild Type; ponA Wild Type; gyrA S91F, D95G; parC D86N; 23S Wild Type;	N
TH2288	4320	60.001	200	100	100	1	4	100	penA Type 60 Mosaic; A311V, N513Y; mtrR A39T; porB Wild Type; ponA Wild Type; gyrA S91F, D95G; parC D86N; 23S Wild Type;	N
TUM15748	NA	169.001	42	100	100	10	2	100		Y	S	2	0.5			I	S
TUM16691	276	2.001	19	11	1	5	2	100	penA Type II NonMosaic; A517G; mtrR -35A Del, G45D; porB G120K, A121N; ponA L421P; gyrA S91F; parC Wild Type; 23S Wild Type;	N		<0.06	0.016
UMASS-DGI_1	NA	-	18	13	100	100	1	100		N
UMASS-DGI_26	NA	-	18	14	100	11	2	100		N
UMASS-DGI_36	20	1.001	5	100	100	100	1	100	penA Type I NonMosaic; mtrR Wild Type; porB Wild Type; ponA Wild Type; gyrA Wild Type; parC Wild Type; 23S Wild Type;	N
UMASS-DGI_40	20	1.001	5	100	100	100	1	100	penA Type I NonMosaic; mtrR Wild Type; porB Wild Type; ponA Wild Type; gyrA Wild Type; parC Wild Type; 23S Wild Type;	N
UMASS-DGI_46	NA	2.002	19	13	1	100	2	100		N
UMASS-DGI_54	NA	-	18	14	100	100	-	100		N
UMASS-DGI_5	NA	100.001	-	14	100	100	1	100		N
UMASS-DGI_65	NA	-	18	14	100	11	2	100		N
UMASS-DGI_9	234	22.001	5	1	100	100	2	100	penA Type XXII NonMosaic; A517G; mtrR Wild Type; porB Wild Type; ponA Wild Type; gyrA Wild Type; parC Wild Type; 23S Wild Type;	N
WHO_A_2024	1505	100.008	10	100	100	100	7	100	penA WT NonMosaic; mtrR A39T; porB Wild Type; ponA Wild Type; gyrA Wild Type; parC Wild Type; 23S Wild Type;	N
WHO_alpha_2024	501	18.001	36	8	1	2	24	100	penA Type XVIII NonMosaic; A501T, A517G, G543S; mtrR -35A Del, A39T; porB G120K, A121D; ponA L421P; gyrA S91F, D95N; parC S87I; 23S Wild Type;	N
WHO_B_2024	3520	1.002	5	3	100	100	2	100	penA Type I NonMosaic; mtrR Wild Type; porB A121S; ponA Wild Type; gyrA Wild Type; parC Wild Type; 23S Wild Type;	N
WHO_beta_2024	567	19.001	38	12	1	7	26	100	penA Type XIX NonMosaic; A517G; mtrR A39T; porB G120K, A121G; ponA L421P; gyrA S91F, D95A; parC S87N; 23S Wild Type;	N
WHO_C_2024	3248	156.001	25	4	100	100	2	100	penA Type 156 NonMosaic; A311V A517G; mtrR G45D; porB G120D; ponA Wild Type; gyrA Wild Type; parC Wild Type; 23S Wild Type;	N
WHO_D_2024	243	12.001	19	11	1	100	1	100	penA Type XII NonMosaic; A517G; mtrR -35A Del, G45D; porB G120K, A121N; ponA L421P; gyrA Wild Type; parC Wild Type; 23S Wild Type;	N
WHO_E_2024	472	22.001	10	14	1	100	2	100	penA Type XXII NonMosaic; A517G; mtrR A39T; porB porB1a; ponA L421P; gyrA Wild Type; parC Wild Type; 23S Wild Type;	N
WHO_F_2024	2	15.001	14	14	100	100	7	100	penA Type XV NonMosaic; mtrR Wild Type; porB porB1a; ponA Wild Type; gyrA Wild Type; parC Wild Type; 23S Wild Type;	N
WHO_G_2024	3	2.001	1	13	1	5	1	100	penA Type II NonMosaic; A517G; mtrR -35A Del; porB porB1a; ponA L421P; gyrA S91F; parC Wild Type; 23S Wild Type;	N
WHO_H_2024	1582	34.009	1	11	1	1	3	100	penA Type XXXIV Mosaic; N513Y; mtrR -35A Del; porB G120K, A121N; ponA L421P; gyrA S91F, D95G; parC S87R; 23S Wild Type;	N
WHO_I_2024	313	12.001	16	8	1	5	1	100	penA Type XII NonMosaic; A517G; mtrR -35A Del; porB G120K, A121D; ponA L421P; gyrA S91F; parC Wild Type; 23S Wild Type;	N
WHO_J_2024	312	2.002	19	8	1	1	9	100	penA Type II NonMosaic; A517G; mtrR -35A Del, G45D; porB G120K, A121D; ponA L421P; gyrA S91F, D95G; parC D86N; 23S Wild Type;	N
WHO_K_2024	4	10.001	19	8	1	2	5	100	penA Type X Mosaic; N513Y; mtrR -35A Del, G45D; porB G120K, A121D; ponA L421P; gyrA S91F, D95N; parC S87R, S88P; 23S Wild Type;	N
WHO_L_2024	5	7.001	25	8	1	2	11	100	penA Type VII NonMosaic; A501V, A517G, G543S; mtrR G45D; porB G120K, A121D; ponA L421P; gyrA S91F, D95N; parC D86N, S88P; 23S Wild Type;	N
WHO_M_2024	6	2.001	19	8	1	1	1	100	penA Type II NonMosaic; A517G; mtrR -35A Del, G45D; porB G120K, A121D; ponA L421P; gyrA S91F, D95G; parC Wild Type; 23S Wild Type;	N
WHO_N_2024	7	2.001	26	13	1	1	12	100	penA Type II NonMosaic; A517G; mtrR A39T; porB porB1a; ponA L421P; gyrA S91F, D95G; parC S87I; 23S Wild Type;	N
WHO_O_2024	8	12.001	1	8	1	100	7	100	penA Type XII NonMosaic; A517G; mtrR -35A Del; porB G120K, A121D; ponA L421P; gyrA Wild Type; parC Wild Type; 23S Wild Type;	N
WHO_P_2024	9	2.001	32	2	100	100	100	100	penA Type II NonMosaic; A517G; mtrR Wild Type; porB A121D; ponA Wild Type; gyrA Wild Type; parC Wild Type; 23S Wild Type;	N
WHO_Q_2024	996	60.001	19	8	1	7	3	1	penA Type 60 Mosaic; A311V, N513Y; mtrR -35A Del, G45D; porB G120K, A121D; ponA L421P; gyrA S91F, D95A; parC S87R; 23S A2059G;	N
WHO_R_2024	233	60.001	1	8	1	7	3	100	penA Type 60 Mosaic; A311V, N513Y; mtrR -35A Del; porB G120K, A121D; ponA L421P; gyrA S91F, D95A; parC S87R; 23S Wild Type;	N
WHO_S_2024	5953	15.001	376	1	100	100	2	2	penA Type XV NonMosaic; mtrR Meningitidis-like promoter; porB Wild Type; ponA Wild Type; gyrA Wild Type; parC Wild Type; 23S C2611T;	N
WHO_S2_2024	193	2.001	39	11	100	100	100	100	penA Type II NonMosaic; A517G; mtrR Meningitidis-like promoter; porB G120K, A121N; ponA Wild Type; gyrA Wild Type; parC Wild Type; 23S Wild Type;	N
WHO_T_2024	139	9.001	1	8	1	100	2	100	penA Type IX NonMosaic; A517G; mtrR -35A Del; porB G120K, A121D; ponA L421P; gyrA Wild Type; parC Wild Type; 23S Wild Type;	N
WHO_U_2024	224	2.001	50	1	1	100	1	2	penA Type II NonMosaic; A517G; mtrR Wild Type; porB Wild Type; ponA L421P; gyrA Wild Type; parC Wild Type; 23S C2611T;	N
WHO_V_2024	225	5.002	1	8	1	1	3	1	penA Type V Nonmosaic; A517G, G543S; mtrR -35A Del; porB G120K, A121D; ponA L421P; gyrA S91F, D95G; parC S87R; 23S A2059G;	N
WHO_W_2024	4	10.001	19	8	1	2	5	100	penA Type X Mosaic; N513Y; mtrR -35A Del, G45D; porB G120K, A121D; ponA L421P; gyrA S91F, D95N; parC S87R, S88P; 23S Wild Type;	N
WHO_X_2024	226	37.001	1	8	1	2	5	100	penA Type 37 Mosaic; A311V, N513Y; mtrR -35A Del; porB G120K, A121D; ponA L421P; gyrA S91F, D95N; parC S87R, S88P; 23S Wild Type;	N
WHO_Y_2024	16	42.001	1	11	1	1	3	100	penA Type 42 Mosaic; A501P, N513Y; mtrR -35A Del; porB G120K, A121N; ponA L421P; gyrA S91F, D95G; parC S87R; 23S Wild Type;	N
WHO_Z_2024	227	64.001	51	8	1	2	5	100	penA Type 64 Mosaic; A311V, N513Y; mtrR Wild Type; porB G120K, A121D; ponA L421P; gyrA S91F, D95N; parC S87R, S88P; 23S Wild Type;	N
