# Supplementary material for: Diversity and evolution of a phase-variable multi-locus antigen in Neisseria gonorrhoeae
Source: PLoS Pathog. 2026 May 11;22(5):e1013962. doi: 10.1371/journal.ppat.1013962 (PMC13183285; doi:10.1371/journal.ppat.1013962)
Supplement: S7 Table — (XLSX) [file ppat.1013962.s030.xlsx]

## Sheet: Sheet1
Table S7: opa genes that did not fall into any locally collinear alignment blocks with the FA1090 genome.
The opa ID is a name that’s given based on the location that the opa genes occur in the query genome.
Strain	opa ID	Start position	Stop position	Strand
10272	10272_opa_6	1497887	1498706	-1
10574	10574_opa_6	1471128	1471921	-1
10610	10610_opa_10	2102791	2103614	-1
1123850	1123850_opa_3	494891	495718	-1
9399	9399_opa_6	1497876	1498699	-1
AT159	AT159_opa_1	70615	71421	-1
AUNG1065	AUNG1065_opa_1	69325	70199	-1
CCC028	CCC028_opa_10	1737074	1737899	1
EEE034	EEE034_opa_8	1525041	1525877	1
GCGS0245	GCGS0245_opa_8	1348523	1349315	1
NG196	NG196_opa_6	1124580	1125415	1
NG290	NG290_opa_6	1125670	1126493	1
TUM15748	TUM15748_opa_1	69329	70153	-1
UMASS-DGI_26	UMASS-DGI_26_opa_2	74272	75057	-1
WHO_C_2024	WHO_C_2024_opa_8	1469376	1470145	1
WHO_L_2024	WHO_L_2024_opa_11	2052838	2053632	-1
WHO_T_2024	WHO_T_2024_opa_6	1163549	1164352	1
