# Supplementary material for: Diversity and evolution of a phase-variable multi-locus antigen in Neisseria gonorrhoeae
Source: PLoS Pathog. 2026 May 11;22(5):e1013962. doi: 10.1371/journal.ppat.1013962 (PMC13183285; doi:10.1371/journal.ppat.1013962)
Supplement: S8 Table — (XLSX) [file ppat.1013962.s031.xlsx]

## Sheet: Sheet1
Table S8: opa genes that did not fall within the definitions of the loci and were given the locus label “Other”.
The opa ID is a name that’s given based on the location that the opa genes occur in the query genome.
Strain	opa ID	Start position	Stop position	Strand	Start position mapped to FA1090 genome	Strand mapped to FA1090 genome
10610	10610_opa_10	2102791	2103614	-1	2102791	-1
10743	10743_opa_8	1534646	1535430	1	75671	-1
1123850	1123850_opa_3	494891	495718	-1	494891	-1
AT159	AT159_opa_9	1790846	1791697	1	75496	-1
AUNG1065	AUNG1065_opa_7	1515225	1516099	1	75450	-1
CCC028	CCC028_opa_10	1737074	1737899	1	1737074	1
DDD029	DDD029_opa_9	1453001	1453807	1	75704	-1
DDD034	DDD034_opa_9	1453062	1453873	1	75703	-1
DDD038	DDD038_opa_9	1452168	1452974	1	75703	-1
GCGS0245	GCGS0245_opa_8	1348523	1349315	1	1348523	1
NG196	NG196_opa_6	1124580	1125415	1	1124580	1
NG290	NG290_opa_6	1125670	1126493	1	1125670	1
TUM15748	TUM15748_opa_7	1557757	1558566	1	75551	-1
UMASS-DGI_26	UMASS-DGI_26_opa_2	74272	75057	-1	74272	-1
WHO_T_2024	WHO_T_2024_opa_6	1163549	1164352	1	1163549	1
